# Supplementary material for: Ultrasensitive CRISPR/Cas12a-Based System for Detection of BlaOXA-1 Gene in Antibiotic-Resistant Microorganisms
Source: Curr Issues Mol Biol. 2025 Mar 29;47(4):238. doi: 10.3390/cimb47040238 (PMC12026237; doi:10.3390/cimb47040238)
Supplement: Supplementary file 1 [file cimb-47-00238-s001.zip › Table S1.xlsx]

## Sheet: Лист1
Table S1. BlaOXA-1-positive and blaOXA-1-negative DNA Samples Used In The Study.
#	Sample Name	Source of Sample	BlaOXA-1 Status	Microorganism
	P-1437	Wound	Positive	Enterobacter cloacae
	P-1433	Wound	Positive	Escherichia coli
	P-1443	Wound	Positive	Escherichia coli
	P-1449	Wound	Positive	Escherichia coli
	P-1533	No Data Available	Positive	Escherichia coli
	Burd55	No Data Available	Positive	Klebsiella pneumoniae
	Burd57	Sputum	Positive	Klebsiella pneumoniae
	Burd63	No Data Available	Positive	Klebsiella pneumoniae
	Burd64	Sputum	Positive	Klebsiella pneumoniae
	Burd72	No Data Available	Positive	Klebsiella pneumoniae
	Burd76	Wound	Positive	Klebsiella pneumoniae
	Kom226	No Data Available	Positive	Klebsiella pneumoniae
	Kom234	No Data Available	Positive	Klebsiella pneumoniae
	Kom251	No Data Available	Positive	Klebsiella pneumoniae
	Kom271	Rectal Swab	Positive	Klebsiella pneumoniae
	Kom272	Rectal Swab	Positive	Klebsiella pneumoniae
	Kom285	Rectal Swab	Positive	Klebsiella pneumoniae
	P-1413	Wound	Positive	Klebsiella pneumoniae
	P-1438	Wound	Positive	Klebsiella pneumoniae
	P-1441	Wound	Positive	Klebsiella pneumoniae
	P-1450	Wound	Positive	Klebsiella pneumoniae
	P-1522	No Data Available	Positive	Klebsiella pneumoniae
	P-1525	No Data Available	Positive	Klebsiella pneumoniae
	P-1531	No Data Available	Positive	Klebsiella pneumoniae
	P-1535	No Data Available	Positive	Klebsiella pneumoniae
	P-1538	No Data Available	Positive	Klebsiella pneumoniae
	P-1544	No Data Available	Positive	Klebsiella pneumoniae
	Pal1045	Bronchoalveolar lavage	Positive	Klebsiella pneumoniae
	Pt1206	No Data Available	Positive	Klebsiella pneumoniae
	Pt1210	No Data Available	Positive	Klebsiella pneumoniae
	Pt1211	No Data Available	Positive	Klebsiella pneumoniae
	Pt1214	No Data Available	Positive	Klebsiella pneumoniae
	Pt1215	No Data Available	Positive	Klebsiella pneumoniae
	Pt1219	No Data Available	Positive	Klebsiella pneumoniae
	Pt1223	No Data Available	Positive	Klebsiella pneumoniae
	Pt1226	No Data Available	Positive	Klebsiella pneumoniae
	Pt1227	No Data Available	Positive	Klebsiella pneumoniae
	Pt1230	No Data Available	Positive	Klebsiella pneumoniae
	Pt1231	No Data Available	Positive	Klebsiella pneumoniae
	Pt1232	No Data Available	Positive	Klebsiella pneumoniae
	Pu1357	Sputum	Positive	Klebsiella pneumoniae
	Pu1359	Wound fluid	Positive	Klebsiella pneumoniae
	Pu1362	Postoperative material	Positive	Klebsiella pneumoniae
	P-1448	Wound	Positive	Morganella morganii
	P-1637	No Data Available	Positive	Morganella morganii
	P-1641	No Data Available	Positive	Morganella morganii
	Burd79	Sputum	Positive	Proteus mirabilis
	P-1416	Wound	Positive	Proteus mirabilis
	P-1422	Wound	Positive	Proteus mirabilis
	P-1631	No Data Available	Positive	Proteus mirabilis
	P-1633	No Data Available	Positive	Proteus mirabilis
	P-1649	No Data Available	Positive	Proteus mirabilis
	F1363	No Data Available	Positive	Salmonella enterica
	F1466	Pork shoulder chilled	Positive	Salmonella enterica
	P-1610	No Data Available	Positive	Serratia marcescens
	P-26	Wound fluid	Positive	Klebsiella pneumoniae
	P-28	Tracheal aspirate	Positive	Klebsiella pneumoniae
	P-29	Tracheal aspirate	Positive	Klebsiella pneumoniae
	P-75	Peripheral Blood	Positive	Klebsiella pneumoniae
	P-99	Urine from the bladder (catheter)	Positive	Klebsiella pneumoniae
	P-113	Feces	Positive	Klebsiella pneumoniae
	P-134	Blood (central catheter)	Positive	Klebsiella pneumoniae
	P-137	Urine	Positive	Klebsiella pneumoniae
	P-142	Feces	Positive	Klebsiella pneumoniae
	P-149	No Data Available	Positive	Klebsiella pneumoniae
	F1631	Dry skim milk	Negative	Acinetobacter baumannii
	Kom283	No Data Available	Negative	Acinetobacter baumannii
	Pt1169	No Data Available	Negative	Acinetobacter baumannii
	Pt1170	No Data Available	Negative	Acinetobacter baumannii
	F1485	No Data Available	Negative	Enterococcus faecalis
	F1486	No Data Available	Negative	Enterococcus faecalis
	Pt1115	No Data Available	Negative	Enterococcus faecium
	F1605	Condensed milk, skimmed, with sugar	Negative	Escherichia coli
	F1607	No Data Available	Negative	Escherichia coli
	P-1414	Wound	Negative	Klebsiella pneumoniae
	P-1415	Wound	Negative	Klebsiella pneumoniae
	P-1418	Wound	Negative	Klebsiella pneumoniae
	P-1419	Wound	Negative	Klebsiella pneumoniae
	F1493	No Data Available	Negative	Proteus mirabilis
	F1548	Ready-made chicken wings	Negative	Proteus mirabilis
	F1549	Flush from inner side of the fridge	Negative	Pseudomonas aeruginosa
	F1613	Natural drinking water "Legend"	Negative	Pseudomonas aeruginosa
	P-1420	Wound	Negative	Pseudomonas aeruginosa
	P-1424	Wound	Negative	Pseudomonas aeruginosa
	F1444	Broiler chicken Skinless fillet frozen	Negative	Salmonella enterica
	F1445	Semi-finished frozen meat dumplings "Sytnye"	Negative	Salmonella enterica
	F1446	Broiler chicken meat, chilled breast	Negative	Salmonella enterica
	F1447	Chicken carcass chilled	Negative	Salmonella enterica
	F1404	School beefsteak (pork + beef)	Negative	Staphylococcus aureus
	F1405	Shawarma with chicken and fresh vegetables	Negative	Staphylococcus aureus
