# Supplementary material for: Ultrasensitive CRISPR/Cas12a-Based System for Detection of BlaOXA-1 Gene in Antibiotic-Resistant Microorganisms
Source: Curr Issues Mol Biol. 2025 Mar 29;47(4):238. doi: 10.3390/cimb47040238 (PMC12026237; doi:10.3390/cimb47040238)
Supplement: Supplementary file 1 [file cimb-47-00238-s001.zip › Table S2.xlsx]

## Sheet: Sequence Data
Table S2. Alignment of blaOXA-1 Gene Fragment Sequences Used for Specific Oligonucleotide and Guide RNA Design.
1	AP019286.1:394-1026 Klebsiella oxytoca MRY14-247 plasmid pMRY14-247KOX 2 DNA contig 13	A	T	G	G	C	A	C	C	A	G	A	T	T	C	A	A	C	T	T	T	C	A	A	G	A	T	C	G	C	A	T	T	A	T	C	A	C	T	T	A	T	G	G	C	A	T	T	T
2	AP024561.1:2955010-2955642 Escherichia coli NIPH17 0036 DNA complete genome	.	.	.	.	.	.	.	.	.	.	.	.	.	.	.	.	.	.	.	.	.	.	.	.	.	.	.	.	.	.	.	.	.	.	.	.	.	.	.	.	.	.	.	.	.	.	.	.
3	AP026789.1:150166-150798 Escherichia coli IPCEC42 plasmid pIPCEC42 1 DNA complete sequence	.	.	.	.	.	.	.	.	.	.	.	.	.	.	.	.	.	.	.	.	.	.	.	.	.	.	.	.	.	.	.	.	.	.	.	.	.	.	.	.	.	.	.	.	.	.	.	.
4	AP027265.1:6481-7113 Klebsiella pneumoniae TA8711 plasmid pTA8711-2 DNA complete sequence	.	.	.	.	.	.	.	.	.	.	.	.	.	.	.	.	.	.	.	.	.	.	.	.	.	.	.	.	.	.	.	.	.	.	.	.	.	.	.	.	.	.	.	.	.	.	.	.
5	AP029257.1:124921-125553 Klebsiella pneumoniae subsp. pneumoniae JBBGAAF 19 0043 plasmid pJBBGAAF19431 DNA complete sequence	.	.	.	.	.	.	.	.	.	.	.	.	.	.	.	.	.	.	.	.	.	.	.	.	.	.	.	.	.	.	.	.	.	.	.	.	.	.	.	.	.	.	.	.	.	.	.	.
6	CP031190.1:34106-34738 Salmonella enterica subsp. enterica serovar Indiana strain 222 plasmid unnamed1 complete sequence	.	.	.	.	.	.	.	.	.	.	.	.	.	.	.	.	.	.	.	.	.	.	.	.	.	.	.	.	.	.	.	.	.	.	.	.	.	.	.	.	.	.	.	.	.	.	.	.
7	CP032425.1:14333-14965 Escherichia coli strain SCEC020001 plasmid pOXA1 020001 complete sequence	.	.	.	.	.	.	.	.	.	.	.	.	.	.	.	.	.	.	.	.	.	.	.	.	.	.	.	.	.	.	.	.	.	.	.	.	.	.	.	.	.	.	.	.	.	.	.	.
8	CP034406.1:75429-76061 Klebsiella pneumoniae strain NH34 plasmid pNH34.1 complete sequence	.	.	.	.	.	.	.	.	.	.	.	.	.	.	.	.	.	.	.	.	.	.	.	.	.	.	.	.	.	.	.	.	.	.	.	.	.	.	.	.	.	.	.	.	.	.	.	.
9	CP039534.1:19016-19648 Klebsiella pneumoniae strain cre20 plasmid unnamed7 complete sequence	.	.	.	.	.	.	.	.	.	.	.	.	.	.	.	.	.	.	.	.	.	.	.	.	.	.	.	.	.	.	.	.	.	.	.	.	.	.	.	.	.	.	.	.	.	.	.	.
10	CP039534.1:85920-86552 Klebsiella pneumoniae strain cre20 plasmid unnamed7 complete sequence	.	.	.	.	.	.	.	.	.	.	.	.	.	.	.	.	.	.	.	.	.	.	.	.	.	.	.	.	.	.	.	.	.	.	.	.	.	.	.	.	.	.	.	.	.	.	.	.
11	CP039829.1:307026-307658 Klebsiella pneumoniae strain C2315 plasmid pC2315-2-NDM complete sequence	.	.	.	.	.	.	.	.	.	.	.	.	.	.	.	.	.	.	.	.	.	.	.	.	.	.	.	.	.	.	.	.	.	.	.	.	.	.	.	.	.	.	.	.	.	.	.	.
12	CP040398.1:6191-6823 Escherichia coli strain BA22372 plasmid pCTX-M-15 22372 complete sequence	.	.	.	.	.	.	.	.	.	.	.	.	.	.	.	.	.	.	.	.	.	.	.	.	.	.	.	.	.	.	.	.	.	.	.	.	.	.	.	.	.	.	.	.	.	.	.	.
13	CP047280.1:157501-158133 Citrobacter freundii strain N18-04128 plasmid pCf4128 complete sequence	.	.	.	.	.	.	.	.	.	.	.	.	.	.	.	.	.	.	.	.	.	.	.	.	.	.	.	.	.	.	.	.	.	.	.	.	.	.	.	.	.	.	.	.	.	.	.	.
14	CP047288.1:50392-51024 Proteus terrae subsp. cibarius strain G11 plasmid p152 complete sequence	.	.	.	.	.	.	.	.	.	.	.	.	.	.	.	.	.	.	.	.	.	.	.	.	.	.	.	.	.	.	.	.	.	.	.	.	.	.	.	.	.	.	.	.	.	.	.	.
15	CP048391.1:65382-66014 Klebsiella pneumoniae strain S01 plasmid pKPS01 p2 complete sequence	.	.	.	.	.	.	.	.	.	.	.	.	.	.	.	.	.	.	.	.	.	.	.	.	.	.	.	.	.	.	.	.	.	.	.	.	.	.	.	.	.	.	.	.	.	.	.	.
16	CP048606.1:5090704-5091336 Escherichia coli strain US32 chromosome complete genome	.	.	.	.	.	.	.	.	.	.	.	.	.	.	.	.	.	.	.	.	.	.	.	.	.	.	.	.	.	.	.	.	.	.	.	.	.	.	.	.	.	.	.	.	.	.	.	.
17	CP050205.1:6728558-6729190 Escherichia coli strain RH-048-CS chromosome	.	.	.	.	.	.	.	.	.	.	.	.	.	.	.	.	.	.	.	.	.	.	.	.	.	.	.	.	.	.	.	.	.	.	.	.	.	.	.	.	.	.	.	.	.	.	.	.
18	CP050681.1:78820-79452 Klebsiella variicola strain SHET-01 plasmid pNDM-IMP-1 complete sequence	.	.	.	.	.	.	.	.	.	.	.	.	.	.	.	.	.	.	.	.	.	.	.	.	.	.	.	.	.	.	.	.	.	.	.	.	.	.	.	.	.	.	.	.	.	.	.	.
19	CP050729.1:113126-113758 Salmonella enterica subsp. enterica serovar Typhimurium strain ST106 plasmid pST106-1 complete sequence	.	.	.	.	.	.	.	.	.	.	.	.	.	.	.	.	.	.	.	.	.	.	.	.	.	.	.	.	.	.	.	.	.	.	.	.	.	.	.	.	.	.	.	.	.	.	.	.
20	CP052177.1:1289742-1290374 Klebsiella pneumoniae strain F16KP0045 chromosome complete genome	.	.	.	.	.	.	.	.	.	.	.	.	.	.	.	.	.	.	.	.	.	.	.	.	.	.	.	.	.	.	.	.	.	.	.	.	.	.	.	.	.	.	.	.	.	.	.	.
21	CP052189.1:2279682-2280314 Klebsiella pneumoniae strain F16KP0019 chromosome complete genome	.	.	.	.	.	.	.	.	.	.	.	.	.	.	.	.	.	.	.	.	.	.	.	.	.	.	.	.	.	.	.	.	.	.	.	.	.	.	.	.	.	.	.	.	.	.	.	.
22	CP052276.1:91448-92080 Klebsiella pneumoniae strain E16KP0241 plasmid pE16KP0241-1 complete sequence	.	.	.	.	.	.	.	.	.	.	.	.	.	.	.	.	.	.	.	.	.	.	.	.	.	.	.	.	.	.	.	.	.	.	.	.	.	.	.	.	.	.	.	.	.	.	.	.
23	CP052356.1:684705-685337 Klebsiella pneumoniae strain D16KP0144 chromosome complete genome	.	.	.	.	.	.	.	.	.	.	.	.	.	.	.	.	.	.	.	.	.	.	.	.	.	.	.	.	.	.	.	.	.	.	.	.	.	.	.	.	.	.	.	.	.	.	.	.
24	CP053615.1:2492174-2492806 Proteus mirabilis strain MPE0734 chromosome complete genome	.	.	.	.	.	.	.	.	.	.	.	.	.	.	.	.	.	.	.	.	.	.	.	.	.	.	.	.	.	.	.	.	.	.	.	.	.	.	.	.	.	.	.	.	.	.	.	.
25	CP059131.1:67048-67680 Escherichia coli strain Ec55 plasmid pEc55 1 complete sequence	.	.	.	.	.	.	.	.	.	.	.	.	.	.	.	.	.	.	.	.	.	.	.	.	.	.	.	.	.	.	.	.	.	.	.	.	.	.	.	.	.	.	.	.	.	.	.	.
26	CP060441.1:3638305-3638937 Citrobacter cronae strain S175-1 chromosome complete genome	.	.	.	.	.	.	.	.	.	.	.	.	.	.	.	.	.	.	.	.	.	.	.	.	.	.	.	.	.	.	.	.	.	.	.	.	.	.	.	.	.	.	.	.	.	.	.	.
27	CP060886.1:14323-14955 Escherichia coli strain EC24 plasmid pEC24-2 complete sequence	.	.	.	.	.	.	.	.	.	.	.	.	.	.	.	.	.	.	.	.	.	.	.	.	.	.	.	.	.	.	.	.	.	.	.	.	.	.	.	.	.	.	.	.	.	.	.	.
28	CP061377.1:366068-366700 Pseudomonas aeruginosa strain HS17-127 plasmid pHS17-127 complete sequence	.	.	.	.	.	.	.	.	.	.	.	.	.	.	.	.	.	.	.	.	.	.	.	.	.	.	.	.	.	.	.	.	.	.	.	.	.	.	.	.	.	.	.	.	.	.	.	.
29	CP061495.1:140373-141005 Enterobacter hormaechei subsp. xiangfangensis strain GENC200 plasmid pGENC200 complete sequence	.	.	.	.	.	.	.	.	.	.	.	.	.	.	.	.	.	.	.	.	.	.	.	.	.	.	.	.	.	.	.	.	.	.	.	.	.	.	.	.	.	.	.	.	.	.	.	.
30	CP063440.1:3314962-3315594 Proteus mirabilis strain Yak 2019 chromosome complete genome	.	.	.	.	.	.	.	.	.	.	.	.	.	.	.	.	.	.	.	.	.	.	.	.	.	.	.	.	.	.	.	.	.	.	.	.	.	.	.	.	.	.	.	.	.	.	.	.
31	CP063914.1:46866-47498 Klebsiella pneumoniae strain BM336-2-1 plasmid pBM336-2-1 complete sequence	.	.	.	.	.	.	.	.	.	.	.	.	.	.	.	.	.	.	.	.	.	.	.	.	.	.	.	.	.	.	.	.	.	.	.	.	.	.	.	.	.	.	.	.	.	.	.	.
32	CP064672.1:189301-189933 Salmonella sp. SJTUF14146 chromosome complete genome	.	.	.	.	.	.	.	.	.	.	.	.	.	.	.	.	.	.	.	.	.	.	.	.	.	.	.	.	.	.	.	.	.	.	.	.	.	.	.	.	.	.	.	.	.	.	.	.
33	CP065164.1:168503-169135 Klebsiella variicola strain KPN029 plasmid unnamed2 complete sequence	.	.	.	.	.	.	.	.	.	.	.	.	.	.	.	.	.	.	.	.	.	.	.	.	.	.	.	.	.	.	.	.	.	.	.	.	.	.	.	.	.	.	.	.	.	.	.	.
34	CP067705.1:46232-46864 Klebsiella pneumoniae strain ARLG-4851 plasmid pC349 2 complete sequence	.	.	.	.	.	.	.	.	.	.	.	.	.	.	.	.	.	.	.	.	.	.	.	.	.	.	.	.	.	.	.	.	.	.	.	.	.	.	.	.	.	.	.	.	.	.	.	.
35	CP068445.1:283488-284120 Klebsiella quasipneumoniae strain SWMUF35 plasmid pA complete sequence	.	.	.	.	.	.	.	.	.	.	.	.	.	.	.	.	.	.	.	.	.	.	.	.	.	.	.	.	.	.	.	.	.	.	.	.	.	.	.	.	.	.	.	.	.	.	.	.
36	CP068905.1:54491-55123 Klebsiella pneumoniae strain RIVM C019523 plasmid pRIVM C019523 2 complete sequence	.	.	.	.	.	.	.	.	.	.	.	.	.	.	.	.	.	.	.	.	.	.	.	.	.	.	.	.	.	.	.	.	.	.	.	.	.	.	.	.	.	.	.	.	.	.	.	.
37	CP069590.1:2407-3039 Escherichia coli strain FDAARGOS 1266 plasmid unnamed1 complete sequence	.	.	.	.	.	.	.	.	.	.	.	.	.	.	.	.	.	.	.	.	.	.	.	.	.	.	.	.	.	.	.	.	.	.	.	.	.	.	.	.	.	.	.	.	.	.	.	.
38	CP070571.1:23166-23798 Proteus mirabilis strain PM52260 plasmid p52260 KPC complete sequence	.	.	.	.	.	.	.	.	.	.	.	.	.	.	.	.	.	.	.	.	.	.	.	.	.	.	.	.	.	.	.	.	.	.	.	.	.	.	.	.	.	.	.	.	.	.	.	.
39	CP082001.1:5189946-5190578 Klebsiella pneumoniae strain KP18-1 chromosome complete genome	.	.	.	.	.	.	.	.	.	.	.	.	.	.	.	.	.	.	.	.	.	.	.	.	.	.	.	.	.	.	.	.	.	.	.	.	.	.	.	.	.	.	.	.	.	.	.	.
40	CP082043.1:157760-158392 Klebsiella pneumoniae strain KP19-2196 plasmid pKP19-2196-1 complete sequence	.	.	.	.	.	.	.	.	.	.	.	.	.	.	.	.	.	.	.	.	.	.	.	.	.	.	.	.	.	.	.	.	.	.	.	.	.	.	.	.	.	.	.	.	.	.	.	.
41	CP083644.1:273907-274539 Enterobacter bugandensis strain FDAARGOS 1496 plasmid unnamed complete sequence	.	.	.	.	.	.	.	.	.	.	.	.	.	.	.	.	.	.	.	.	.	.	.	.	.	.	.	.	.	.	.	.	.	.	.	.	.	.	.	.	.	.	.	.	.	.	.	.
42	CP088861.1:54427-55059 Escherichia coli strain A16EC0305 plasmid pA16EC0305-1 complete sequence	.	.	.	.	.	.	.	.	.	.	.	.	.	.	.	.	.	.	.	.	.	.	.	.	.	.	.	.	.	.	.	.	.	.	.	.	.	.	.	.	.	.	.	.	.	.	.	.
43	CP089400.1:153240-153872 Klebsiella oxytoca strain Kox26 plasmid pKOX26 1 complete sequence	.	.	.	.	.	.	.	.	.	.	.	.	.	.	.	.	.	.	.	.	.	.	.	.	.	.	.	.	.	.	.	.	.	.	.	.	.	.	.	.	.	.	.	.	.	.	.	.
44	CP090267.1:4613071-4613703 Escherichia coli strain E-T70 chromosome complete genome	.	.	.	.	.	.	.	.	.	.	.	.	.	.	.	.	.	.	.	.	.	.	.	.	.	.	.	.	.	.	.	.	.	.	.	.	.	.	.	.	.	.	.	.	.	.	.	.
45	CP091541.1:117615-118247 Salmonella enterica subsp. enterica serovar Typhimurium strain S46L1 plasmid pMCR S46L1 complete sequence	.	.	.	.	.	.	.	.	.	.	.	.	.	.	.	.	.	.	.	.	.	.	.	.	.	.	.	.	.	.	.	.	.	.	.	.	.	.	.	.	.	.	.	.	.	.	.	.
46	CP093471.1:4210161-4210793 Klebsiella pneumoniae strain VA591 chromosome complete genome	.	.	.	.	.	.	.	.	.	.	.	.	.	.	.	.	.	.	.	.	.	.	.	.	.	.	.	.	.	.	.	.	.	.	.	.	.	.	.	.	.	.	.	.	.	.	.	.
47	CP097225.1:108635-109267 Klebsiella pneumoniae strain 11 plasmid p122.3 complete sequence	.	.	.	.	.	.	.	.	.	.	.	.	.	.	.	.	.	.	.	.	.	.	.	.	.	.	.	.	.	.	.	.	.	.	.	.	.	.	.	.	.	.	.	.	.	.	.	.
48	CP101041.1:94123-94755 Citrobacter meridianamericanus strain OT115 plasmid unnamed1 complete sequence	.	.	.	.	.	.	.	.	.	.	.	.	.	.	.	.	.	.	.	.	.	.	.	.	.	.	.	.	.	.	.	.	.	.	.	.	.	.	.	.	.	.	.	.	.	.	.	.
49	CP102215.1:2788394-2789026 Shigella flexneri strain 1489814 chromosome complete genome	.	.	.	.	.	.	.	.	.	.	.	.	.	.	.	.	.	.	.	.	.	.	.	.	.	.	.	.	.	.	.	.	.	.	.	.	.	.	.	.	.	.	.	.	.	.	.	.
50	CP103555.1:73152-73784 Klebsiella michiganensis strain 5088 plasmid pMB8590 1 complete sequence	.	.	.	.	.	.	.	.	.	.	.	.	.	.	.	.	.	.	.	.	.	.	.	.	.	.	.	.	.	.	.	.	.	.	.	.	.	.	.	.	.	.	.	.	.	.	.	.
51	CP103561.1:114039-114671 Klebsiella pneumoniae strain 5165 plasmid pMB8251 1 complete sequence	.	.	.	.	.	.	.	.	.	.	.	.	.	.	.	.	.	.	.	.	.	.	.	.	.	.	.	.	.	.	.	.	.	.	.	.	.	.	.	.	.	.	.	.	.	.	.	.
52	CP104956.1:47552-48184 Citrobacter portucalensis strain sc18412783 plasmid pCPsc18-2783-KPC2	.	.	.	.	.	.	.	.	.	.	.	.	.	.	.	.	.	.	.	.	.	.	.	.	.	.	.	.	.	.	.	.	.	.	.	.	.	.	.	.	.	.	.	.	.	.	.	.
53	CP106888.1:20385-21017 Klebsiella pneumoniae strain KPN PAT 001 plasmid unnamed2 complete sequence	.	.	.	.	.	.	.	.	.	.	.	.	.	.	.	.	.	.	.	.	.	.	.	.	.	.	.	.	.	.	.	.	.	.	.	.	.	.	.	.	.	.	.	.	.	.	.	.
54	CP114338.1:28391-29023 Escherichia coli strain 2022CK-00554 plasmid unnamed1 complete sequence	.	.	.	.	.	.	.	.	.	.	.	.	.	.	.	.	.	.	.	.	.	.	.	.	.	.	.	.	.	.	.	.	.	.	.	.	.	.	.	.	.	.	.	.	.	.	.	.
55	CP117050.1:14332-14964 Escherichia coli strain MLI106K4 plasmid p174 MLI106-4 complete sequence	.	.	.	.	.	.	.	.	.	.	.	.	.	.	.	.	.	.	.	.	.	.	.	.	.	.	.	.	.	.	.	.	.	.	.	.	.	.	.	.	.	.	.	.	.	.	.	.
56	CP120891.1:57012-57644 Klebsiella pneumoniae isolate GIMC1006:Kpn-102106 plasmid pKpn-102106-1	.	.	.	.	.	.	.	.	.	.	.	.	.	.	.	.	.	.	.	.	.	.	.	.	.	.	.	.	.	.	.	.	.	.	.	.	.	.	.	.	.	.	.	.	.	.	.	.
57	CP121140.1:59510-60142 Klebsiella pneumoniae strain UHD-4 PH plasmid pESBL-PH-4 complete sequence	.	.	.	.	.	.	.	.	.	.	.	.	.	.	.	.	.	.	.	.	.	.	.	.	.	.	.	.	.	.	.	.	.	.	.	.	.	.	.	.	.	.	.	.	.	.	.	.
58	CP121146.1:92763-93395 Klebsiella pneumoniae strain UHD-56 PH plasmid pESBL-PH-56 complete sequence	.	.	.	.	.	.	.	.	.	.	.	.	.	.	.	.	.	.	.	.	.	.	.	.	.	.	.	.	.	.	.	.	.	.	.	.	.	.	.	.	.	.	.	.	.	.	.	.
59	CP122381.1:4694873-4695505 Klebsiella pneumoniae subsp. pneumoniae strain KPN-68 chromosome complete genome	.	.	.	.	.	.	.	.	.	.	.	.	.	.	.	.	.	.	.	.	.	.	.	.	.	.	.	.	.	.	.	.	.	.	.	.	.	.	.	.	.	.	.	.	.	.	.	.
60	CP123197.1:3055017-3055649 Escherichia coli strain C-SRM-3 chromosome complete genome	.	.	.	.	.	.	.	.	.	.	.	.	.	.	.	.	.	.	.	.	.	.	.	.	.	.	.	.	.	.	.	.	.	.	.	.	.	.	.	.	.	.	.	.	.	.	.	.
61	CP124153.1:53405-54037 Klebsiella pneumoniae strain BL12456 plasmid Kp pBL12456 ESBL	.	.	.	.	.	.	.	.	.	.	.	.	.	.	.	.	.	.	.	.	.	.	.	.	.	.	.	.	.	.	.	.	.	.	.	.	.	.	.	.	.	.	.	.	.	.	.	.
62	CP125030.1:110903-111535 Escherichia coli strain KFS-D13 plasmid pKFS-D13 1 complete sequence	.	.	.	.	.	.	.	.	.	.	.	.	.	.	.	.	.	.	.	.	.	.	.	.	.	.	.	.	.	.	.	.	.	.	.	.	.	.	.	.	.	.	.	.	.	.	.	.
63	CP125176.1:158055-158687 Klebsiella pneumoniae strain 160 plasmid unnamed1 complete sequence	.	.	.	.	.	.	.	.	.	.	.	.	.	.	.	.	.	.	.	.	.	.	.	.	.	.	.	.	.	.	.	.	.	.	.	.	.	.	.	.	.	.	.	.	.	.	.	.
64	CP128774.1:18148-18780 Klebsiella pneumoniae strain CRE-015 plasmid pCRE-015 1 complete sequence	.	.	.	.	.	.	.	.	.	.	.	.	.	.	.	.	.	.	.	.	.	.	.	.	.	.	.	.	.	.	.	.	.	.	.	.	.	.	.	.	.	.	.	.	.	.	.	.
65	CP129242.1:40025-40657 Escherichia coli strain 1344 LBHALD plasmid p2 LBHALD complete sequence	.	.	.	.	.	.	.	.	.	.	.	.	.	.	.	.	.	.	.	.	.	.	.	.	.	.	.	.	.	.	.	.	.	.	.	.	.	.	.	.	.	.	.	.	.	.	.	.
66	CP132323.1:1921987-1922619 Morganella morganii strain 2022CK-00284 chromosome complete genome	.	.	.	.	.	.	.	.	.	.	.	.	.	.	.	.	.	.	.	.	.	.	.	.	.	.	.	.	.	.	.	.	.	.	.	.	.	.	.	.	.	.	.	.	.	.	.	.
67	CP132952.1:566976-567608 Escherichia coli strain RSM8751 chromosome	.	.	.	.	.	.	.	.	.	.	.	.	.	.	.	.	.	.	.	.	.	.	.	.	.	.	.	.	.	.	.	.	.	.	.	.	.	.	.	.	.	.	.	.	.	.	.	.
68	CP133211.1:15945-16577 Salmonella enterica strain ZZC1 plasmid pZZC1 complete sequence	.	.	.	.	.	.	.	.	.	.	.	.	.	.	.	.	.	.	.	.	.	.	.	.	.	.	.	.	.	.	.	.	.	.	.	.	.	.	.	.	.	.	.	.	.	.	.	.
69	CP137220.1:3286849-3287481 Proteus mirabilis strain PM23 chromosome complete genome	.	.	.	.	.	.	.	.	.	.	.	.	.	.	.	.	.	.	.	.	.	.	.	.	.	.	.	.	.	.	.	.	.	.	.	.	.	.	.	.	.	.	.	.	.	.	.	.
70	CP144366.1:154157-154789 Escherichia coli strain H106 plasmid pHu106-2 complete sequence	.	.	.	.	.	.	.	.	.	.	.	.	.	.	.	.	.	.	.	.	.	.	.	.	.	.	.	.	.	.	.	.	.	.	.	.	.	.	.	.	.	.	.	.	.	.	.	.
71	CP147069.1:3542024-3542656 Escherichia coli strain JKHS004 chromosome complete genome	.	.	.	.	.	.	.	.	.	.	.	.	.	.	.	.	.	.	.	.	.	.	.	.	.	.	.	.	.	.	.	.	.	.	.	.	.	.	.	.	.	.	.	.	.	.	.	.
72	CP158352.1:35830-36462 Escherichia coli strain 146 plasmid pMRSN146 p1 complete sequence	.	.	.	.	.	.	.	.	.	.	.	.	.	.	.	.	.	.	.	.	.	.	.	.	.	.	.	.	.	.	.	.	.	.	.	.	.	.	.	.	.	.	.	.	.	.	.	.
73	CP162950.1:118760-119392 Raoultella planticola strain CXW225 plasmid pCXW225 1 complete sequence	.	.	.	.	.	.	.	.	.	.	.	.	.	.	.	.	.	.	.	.	.	.	.	.	.	.	.	.	.	.	.	.	.	.	.	.	.	.	.	.	.	.	.	.	.	.	.	.
74	CP163545.1:13838-14470 Pseudomonas aeruginosa strain PAHT-1 plasmid pPAHT-1 complete sequence	.	.	.	.	.	.	.	.	.	.	.	.	.	.	.	.	.	.	.	.	.	.	.	.	.	.	.	.	.	.	.	.	.	.	.	.	.	.	.	.	.	.	.	.	.	.	.	.
75	LR822053.1:35200-35832 Citrobacter youngae isolate BB1468 genome assembly plasmid: pCY-OXA-1	.	.	.	.	.	.	.	.	.	.	.	.	.	.	.	.	.	.	.	.	.	.	.	.	.	.	.	.	.	.	.	.	.	.	.	.	.	.	.	.	.	.	.	.	.	.	.	.
76	LR890375.1:145707-146339 Klebsiella pneumoniae isolate INF250-sc-2280154 genome assembly plasmid: 2	.	.	.	.	.	.	.	.	.	.	.	.	.	.	.	.	.	.	.	.	.	.	.	.	.	.	.	.	.	.	.	.	.	.	.	.	.	.	.	.	.	.	.	.	.	.	.	.
77	LR890416.1:145704-146336 Klebsiella pneumoniae isolate INF313-sc-2280106 genome assembly plasmid: 2	.	.	.	.	.	.	.	.	.	.	.	.	.	.	.	.	.	.	.	.	.	.	.	.	.	.	.	.	.	.	.	.	.	.	.	.	.	.	.	.	.	.	.	.	.	.	.	.
78	MK192097.1:82106-82738 Klebsiella pneumoniae strain KP17-16 plasmid p17-16-CTX complete sequence	.	.	.	.	.	.	.	.	.	.	.	.	.	.	.	.	.	.	.	.	.	.	.	.	.	.	.	.	.	.	.	.	.	.	.	.	.	.	.	.	.	.	.	.	.	.	.	.
79	MK878894.2:15999-16631 Escherichia coli strain J53 plasmid pMG334 complete sequence	.	.	.	.	.	.	.	.	.	.	.	.	.	.	.	.	.	.	.	.	.	.	.	.	.	.	.	.	.	.	.	.	.	.	.	.	.	.	.	.	.	.	.	.	.	.	.	.
80	MW025965.1:153134-153766 Salmonella enterica strain 1-B7 plasmid p1-B7 complete sequence	.	.	.	.	.	.	.	.	.	.	.	.	.	.	.	.	.	.	.	.	.	.	.	.	.	.	.	.	.	.	.	.	.	.	.	.	.	.	.	.	.	.	.	.	.	.	.	.
81	MW192783.1:18355-18987 Enterobacter hormaechei subsp. steigerwaltii strain N20-00520 plasmid pN20520NDM complete sequence	.	.	.	.	.	.	.	.	.	.	.	.	.	.	.	.	.	.	.	.	.	.	.	.	.	.	.	.	.	.	.	.	.	.	.	.	.	.	.	.	.	.	.	.	.	.	.	.
82	MZ277865.1:99177-99809 Proteus mirabilis strain HBNNC12 integrating conjugative element ICEPmiChn-HBNNC12 mobile element complete sequence and peptide chain release factor 3 (prfC) gene complete cds	.	.	.	.	.	.	.	.	.	.	.	.	.	.	.	.	.	.	.	.	.	.	.	.	.	.	.	.	.	.	.	.	.	.	.	.	.	.	.	.	.	.	.	.	.	.	.	.
83	NG 064754.1:299-931 Proteus sp. VIITMP5 blaOXA gene for OXA-1 family class D beta-lactamase OXA-796 complete CDS	.	.	.	.	.	.	.	.	.	.	.	.	.	.	.	.	.	.	.	.	.	.	.	.	.	.	.	.	.	.	.	.	.	.	.	.	.	.	.	.	.	.	.	.	.	.	.	.
84	OM489428.1:20517-21149 Klebsiella pneumoniae strain 1203-2019 plasmid 1203 pKPN complete sequence	.	.	.	.	.	.	.	.	.	.	.	.	.	.	.	.	.	.	.	.	.	.	.	.	.	.	.	.	.	.	.	.	.	.	.	.	.	.	.	.	.	.	.	.	.	.	.	.
85	OM489432.1:116496-117128 Klebsiella pneumoniae strain 0213-2021 plasmid 0213 pKPN complete sequence	.	.	.	.	.	.	.	.	.	.	.	.	.	.	.	.	.	.	.	.	.	.	.	.	.	.	.	.	.	.	.	.	.	.	.	.	.	.	.	.	.	.	.	.	.	.	.	.
86	OM517175.1:995-1627 Escherichia coli class I integron aminoglycoside adenyltransferase (aadA1) and beta-lactamase OXA-1 (blaOXA-1) genes complete cds	.	.	.	.	.	.	.	.	.	.	.	.	.	.	.	.	.	.	.	.	.	.	.	.	.	.	.	.	.	.	.	.	.	.	.	.	.	.	.	.	.	.	.	.	.	.	.	.
87	OP290545.1:922-1554 Salmonella enterica subsp. enterica serovar Typhimurium strain LS002 plasmid pNDM5 LS002 complete sequence	.	.	.	.	.	.	.	.	.	.	.	.	.	.	.	.	.	.	.	.	.	.	.	.	.	.	.	.	.	.	.	.	.	.	.	.	.	.	.	.	.	.	.	.	.	.	.	.
88	OP378652.1:151027-151659 Klebsiella pneumoniae strain KLP00161 plasmid pKLP00161 2 complete sequence	.	.	.	.	.	.	.	.	.	.	.	.	.	.	.	.	.	.	.	.	.	.	.	.	.	.	.	.	.	.	.	.	.	.	.	.	.	.	.	.	.	.	.	.	.	.	.	.
89	OW849013.1:79031-79663 Klebsiella pneumoniae isolate 392 genome assembly plasmid: P2	.	.	.	.	.	.	.	.	.	.	.	.	.	.	.	.	.	.	.	.	.	.	.	.	.	.	.	.	.	.	.	.	.	.	.	.	.	.	.	.	.	.	.	.	.	.	.	.
90	OW849272.1:14328-14960 Klebsiella pneumoniae isolate 15 genome assembly plasmid: P1	.	.	.	.	.	.	.	.	.	.	.	.	.	.	.	.	.	.	.	.	.	.	.	.	.	.	.	.	.	.	.	.	.	.	.	.	.	.	.	.	.	.	.	.	.	.	.	.
91	OW968048.1:35673-36305 Klebsiella pneumoniae isolate 11 genome assembly plasmid: P1	.	.	.	.	.	.	.	.	.	.	.	.	.	.	.	.	.	.	.	.	.	.	.	.	.	.	.	.	.	.	.	.	.	.	.	.	.	.	.	.	.	.	.	.	.	.	.	.
92	OW968121.1:150636-151268 Klebsiella pneumoniae isolate 307 genome assembly plasmid: P1	.	.	.	.	.	.	.	.	.	.	.	.	.	.	.	.	.	.	.	.	.	.	.	.	.	.	.	.	.	.	.	.	.	.	.	.	.	.	.	.	.	.	.	.	.	.	.	.
93	OW968134.1:5694-6326 Klebsiella pneumoniae isolate 11 genome assembly plasmid: P1	.	.	.	.	.	.	.	.	.	.	.	.	.	.	.	.	.	.	.	.	.	.	.	.	.	.	.	.	.	.	.	.	.	.	.	.	.	.	.	.	.	.	.	.	.	.	.	.
94	OZ111313.1:26288-26920 Klebsiella pneumoniae strain Zagreb034 genome assembly plasmid: 4	.	.	.	.	.	.	.	.	.	.	.	.	.	.	.	.	.	.	.	.	.	.	.	.	.	.	.	.	.	.	.	.	.	.	.	.	.	.	.	.	.	.	.	.	.	.	.	.
95	OZ111360.1:102926-103558 Klebsiella pneumoniae strain Zagreb017 genome assembly plasmid: 2	.	.	.	.	.	.	.	.	.	.	.	.	.	.	.	.	.	.	.	.	.	.	.	.	.	.	.	.	.	.	.	.	.	.	.	.	.	.	.	.	.	.	.	.	.	.	.	.
96	OZ111492.1:85669-86301 Klebsiella pneumoniae strain Zagreb007 genome assembly plasmid: 2	.	.	.	.	.	.	.	.	.	.	.	.	.	.	.	.	.	.	.	.	.	.	.	.	.	.	.	.	.	.	.	.	.	.	.	.	.	.	.	.	.	.	.	.	.	.	.	.
97	OZ111503.1:85669-86301 Klebsiella pneumoniae strain Zagreb020 genome assembly plasmid: 2	.	.	.	.	.	.	.	.	.	.	.	.	.	.	.	.	.	.	.	.	.	.	.	.	.	.	.	.	.	.	.	.	.	.	.	.	.	.	.	.	.	.	.	.	.	.	.	.
98	PP320298.1:164684-165316 Citrobacter freundii strain 29A20CPO008 plasmid p29A20008 B OXA complete sequence	.	.	.	.	.	.	.	.	.	.	.	.	.	.	.	.	.	.	.	.	.	.	.	.	.	.	.	.	.	.	.	.	.	.	.	.	.	.	.	.	.	.	.	.	.	.	.	.
99	PP852731.1:110788-111420 Salmonella enterica subsp. enterica serovar Typhimurium plasmid pYY-2016-057-2 complete sequence	.	.	.	.	.	.	.	.	.	.	.	.	.	.	.	.	.	.	.	.	.	.	.	.	.	.	.	.	.	.	.	.	.	.	.	.	.	.	.	.	.	.	.	.	.	.	.	.
100	PQ066911.1:45531-46163 Escherichia coli strain WVB4e5 plasmid pIncF complete sequence	.	.	.	.	.	.	.	.	.	.	.	.	.	.	.	.	.	.	.	.	.	.	.	.	.	.	.	.	.	.	.	.	.	.	.	.	.	.	.	.	.	.	.	.	.	.	.	.
101	PQ066912.1:48877-49509 Escherichia coli strain S7232 plasmid pIncF complete sequence	.	.	.	.	.	.	.	.	.	.	.	.	.	.	.	.	.	.	.	.	.	.	.	.	.	.	.	.	.	.	.	.	.	.	.	.	.	.	.	.	.	.	.	.	.	.	.	.
1	AP019286.1:394-1026 Klebsiella oxytoca MRY14-247 plasmid pMRY14-247KOX 2 DNA contig 13	A	A	A	C	C	A	T	A	T	T	C	A	A	A	T	G	G	G	A	T	A	A	A	A	C	C	C	C	C	A	A	A	G	G	A	A	T	G	G	A	G	A	T	C	T	G	G	A
2	AP024561.1:2955010-2955642 Escherichia coli NIPH17 0036 DNA complete genome	.	.	.	.	.	.	.	.	.	.	.	.	.	.	.	.	.	.	.	.	.	.	.	.	.	.	.	.	.	.	.	.	.	.	.	.	.	.	.	.	.	.	.	.	.	.	.	.
3	AP026789.1:150166-150798 Escherichia coli IPCEC42 plasmid pIPCEC42 1 DNA complete sequence	.	.	.	.	.	.	.	.	.	.	.	.	.	.	.	.	.	.	.	.	.	.	.	.	.	.	.	.	.	.	.	.	.	.	.	.	.	.	.	.	.	.	.	.	.	.	.	.
4	AP027265.1:6481-7113 Klebsiella pneumoniae TA8711 plasmid pTA8711-2 DNA complete sequence	.	.	.	.	.	.	.	.	.	.	.	.	.	.	.	.	.	.	.	.	.	.	.	.	.	.	.	.	.	.	.	.	.	.	.	.	.	.	.	.	.	.	.	.	.	.	.	.
5	AP029257.1:124921-125553 Klebsiella pneumoniae subsp. pneumoniae JBBGAAF 19 0043 plasmid pJBBGAAF19431 DNA complete sequence	.	.	.	.	.	.	.	.	.	.	.	.	.	.	.	.	.	.	.	.	.	.	.	.	.	.	.	.	.	.	.	.	.	.	.	.	.	.	.	.	.	.	.	.	.	.	.	.
6	CP031190.1:34106-34738 Salmonella enterica subsp. enterica serovar Indiana strain 222 plasmid unnamed1 complete sequence	.	.	.	.	.	.	.	.	.	.	.	.	.	.	.	.	.	.	.	.	.	.	.	.	.	.	.	.	.	.	.	.	.	.	.	.	.	.	.	.	.	.	.	.	.	.	.	.
7	CP032425.1:14333-14965 Escherichia coli strain SCEC020001 plasmid pOXA1 020001 complete sequence	.	.	.	.	.	.	.	.	.	.	.	.	.	.	.	.	.	.	.	.	.	.	.	.	.	.	.	.	.	.	.	.	.	.	.	.	.	.	.	.	.	.	.	.	.	.	.	.
8	CP034406.1:75429-76061 Klebsiella pneumoniae strain NH34 plasmid pNH34.1 complete sequence	.	.	.	.	.	.	.	.	.	.	.	.	.	.	.	.	.	.	.	.	.	.	.	.	.	.	.	.	.	.	.	.	.	.	.	.	.	.	.	.	.	.	.	.	.	.	.	.
9	CP039534.1:19016-19648 Klebsiella pneumoniae strain cre20 plasmid unnamed7 complete sequence	.	.	.	.	.	.	.	.	.	.	.	.	.	.	.	.	.	.	.	.	.	.	.	.	.	.	.	.	.	.	.	.	.	.	.	.	.	.	.	.	.	.	.	.	.	.	.	.
10	CP039534.1:85920-86552 Klebsiella pneumoniae strain cre20 plasmid unnamed7 complete sequence	.	.	.	.	.	.	.	.	.	.	.	.	.	.	.	.	.	.	.	.	.	.	.	.	.	.	.	.	.	.	.	.	.	.	.	.	.	.	.	.	.	.	.	.	.	.	.	.
11	CP039829.1:307026-307658 Klebsiella pneumoniae strain C2315 plasmid pC2315-2-NDM complete sequence	.	.	.	.	.	.	.	.	.	.	.	.	.	.	.	.	.	.	.	.	.	.	.	.	.	.	.	.	.	.	.	.	.	.	.	.	.	.	.	.	.	.	.	.	.	.	.	.
12	CP040398.1:6191-6823 Escherichia coli strain BA22372 plasmid pCTX-M-15 22372 complete sequence	.	.	.	.	.	.	.	.	.	.	.	.	.	.	.	.	.	.	.	.	.	.	.	.	.	.	.	.	.	.	.	.	.	.	.	.	.	.	.	.	.	.	.	.	.	.	.	.
13	CP047280.1:157501-158133 Citrobacter freundii strain N18-04128 plasmid pCf4128 complete sequence	.	.	.	.	.	.	.	.	.	.	.	.	.	.	.	.	.	.	.	.	.	.	.	.	.	.	.	.	.	.	.	.	.	.	.	.	.	.	.	.	.	.	.	.	.	.	.	.
14	CP047288.1:50392-51024 Proteus terrae subsp. cibarius strain G11 plasmid p152 complete sequence	.	.	.	.	.	.	.	.	.	.	.	.	.	.	.	.	.	.	.	.	.	.	.	.	.	.	.	.	.	.	.	.	.	.	.	.	.	.	.	.	.	.	.	.	.	.	.	.
15	CP048391.1:65382-66014 Klebsiella pneumoniae strain S01 plasmid pKPS01 p2 complete sequence	.	.	.	.	.	.	.	.	.	.	.	.	.	.	.	.	.	.	.	.	.	.	.	.	.	.	.	.	.	.	.	.	.	.	.	.	.	.	.	.	.	.	.	.	.	.	.	.
16	CP048606.1:5090704-5091336 Escherichia coli strain US32 chromosome complete genome	.	.	.	.	.	.	.	.	.	.	.	.	.	.	.	.	.	.	.	.	.	.	.	.	.	.	.	.	.	.	.	.	.	.	.	.	.	.	.	.	.	.	.	.	.	.	.	.
17	CP050205.1:6728558-6729190 Escherichia coli strain RH-048-CS chromosome	.	.	.	.	.	.	.	.	.	.	.	.	.	.	.	.	.	.	.	.	.	.	.	.	.	.	.	.	.	.	.	.	.	.	.	.	.	.	.	.	.	.	.	.	.	.	.	.
18	CP050681.1:78820-79452 Klebsiella variicola strain SHET-01 plasmid pNDM-IMP-1 complete sequence	.	.	.	.	.	.	.	.	.	.	.	.	.	.	.	.	.	.	.	.	.	.	.	.	.	.	.	.	.	.	.	.	.	.	.	.	.	.	.	.	.	.	.	.	.	.	.	.
19	CP050729.1:113126-113758 Salmonella enterica subsp. enterica serovar Typhimurium strain ST106 plasmid pST106-1 complete sequence	.	.	.	.	.	.	.	.	.	.	.	.	.	.	.	.	.	.	.	.	.	.	.	.	.	.	.	.	.	.	.	.	.	.	.	.	.	.	.	.	.	.	.	.	.	.	.	.
20	CP052177.1:1289742-1290374 Klebsiella pneumoniae strain F16KP0045 chromosome complete genome	.	.	.	.	.	.	.	.	.	.	.	.	.	.	.	.	.	.	.	.	.	.	.	.	.	.	.	.	.	.	.	.	.	.	.	.	.	.	.	.	.	.	.	.	.	.	.	.
21	CP052189.1:2279682-2280314 Klebsiella pneumoniae strain F16KP0019 chromosome complete genome	.	.	.	.	.	.	.	.	.	.	.	.	.	.	.	.	.	.	.	.	.	.	.	.	.	.	.	.	.	.	.	.	.	.	.	.	.	.	.	.	.	.	.	.	.	.	.	.
22	CP052276.1:91448-92080 Klebsiella pneumoniae strain E16KP0241 plasmid pE16KP0241-1 complete sequence	.	.	.	.	.	.	.	.	.	.	.	.	.	.	.	.	.	.	.	.	.	.	.	.	.	.	.	.	.	.	.	.	.	.	.	.	.	.	.	.	.	.	.	.	.	.	.	.
23	CP052356.1:684705-685337 Klebsiella pneumoniae strain D16KP0144 chromosome complete genome	.	.	.	.	.	.	.	.	.	.	.	.	.	.	.	.	.	.	.	.	.	.	.	.	.	.	.	.	.	.	.	.	.	.	.	.	.	.	.	.	.	.	.	.	.	.	.	.
24	CP053615.1:2492174-2492806 Proteus mirabilis strain MPE0734 chromosome complete genome	.	.	.	.	.	.	.	.	.	.	.	.	.	.	.	.	.	.	.	.	.	.	.	.	.	.	.	.	.	.	.	.	.	.	.	.	.	.	.	.	.	.	.	.	.	.	.	.
25	CP059131.1:67048-67680 Escherichia coli strain Ec55 plasmid pEc55 1 complete sequence	.	.	.	.	.	.	.	.	.	.	.	.	.	.	.	.	.	.	.	.	.	.	.	.	.	.	.	.	.	.	.	.	.	.	.	.	.	.	.	.	.	.	.	.	.	.	.	.
26	CP060441.1:3638305-3638937 Citrobacter cronae strain S175-1 chromosome complete genome	.	.	.	.	.	.	.	.	.	.	.	.	.	.	.	.	.	.	.	.	.	.	.	.	.	.	.	.	.	.	.	.	.	.	.	.	.	.	.	.	.	.	.	.	.	.	.	.
27	CP060886.1:14323-14955 Escherichia coli strain EC24 plasmid pEC24-2 complete sequence	.	.	.	.	.	.	.	.	.	.	.	.	.	.	.	.	.	.	.	.	.	.	.	.	.	.	.	.	.	.	.	.	.	.	.	.	.	.	.	.	.	.	.	.	.	.	.	.
28	CP061377.1:366068-366700 Pseudomonas aeruginosa strain HS17-127 plasmid pHS17-127 complete sequence	.	.	.	.	.	.	.	.	.	.	.	.	.	.	.	.	.	.	.	.	.	.	.	.	.	.	.	.	.	.	.	.	.	.	.	.	.	.	.	.	.	.	.	.	.	.	.	.
29	CP061495.1:140373-141005 Enterobacter hormaechei subsp. xiangfangensis strain GENC200 plasmid pGENC200 complete sequence	.	.	.	.	.	.	.	.	.	.	.	.	.	.	.	.	.	.	.	.	.	.	.	.	.	.	.	.	.	.	.	.	.	.	.	.	.	.	.	.	.	.	.	.	.	.	.	.
30	CP063440.1:3314962-3315594 Proteus mirabilis strain Yak 2019 chromosome complete genome	.	.	.	.	.	.	.	.	.	.	.	.	.	.	.	.	.	.	.	.	.	.	.	.	.	.	.	.	.	.	.	.	.	.	.	.	.	.	.	.	.	.	.	.	.	.	.	.
31	CP063914.1:46866-47498 Klebsiella pneumoniae strain BM336-2-1 plasmid pBM336-2-1 complete sequence	.	.	.	.	.	.	.	.	.	.	.	.	.	.	.	.	.	.	.	.	.	.	.	.	.	.	.	.	.	.	.	.	.	.	.	.	.	.	.	.	.	.	.	.	.	.	.	.
32	CP064672.1:189301-189933 Salmonella sp. SJTUF14146 chromosome complete genome	.	.	.	.	.	.	.	.	.	.	.	.	.	.	.	.	.	.	.	.	.	.	.	.	.	.	.	.	.	.	.	.	.	.	.	.	.	.	.	.	.	.	.	.	.	.	.	.
33	CP065164.1:168503-169135 Klebsiella variicola strain KPN029 plasmid unnamed2 complete sequence	.	.	.	.	.	.	.	.	.	.	.	.	.	.	.	.	.	.	.	.	.	.	.	.	.	.	.	.	.	.	.	.	.	.	.	.	.	.	.	.	.	.	.	.	.	.	.	.
34	CP067705.1:46232-46864 Klebsiella pneumoniae strain ARLG-4851 plasmid pC349 2 complete sequence	.	.	.	.	.	.	.	.	.	.	.	.	.	.	.	.	.	.	.	.	.	.	.	.	.	.	.	.	.	.	.	.	.	.	.	.	.	.	.	.	.	.	.	.	.	.	.	.
35	CP068445.1:283488-284120 Klebsiella quasipneumoniae strain SWMUF35 plasmid pA complete sequence	.	.	.	.	.	.	.	.	.	.	.	.	.	.	.	.	.	.	.	.	.	.	.	.	.	.	.	.	.	.	.	.	.	.	.	.	.	.	.	.	.	.	.	.	.	.	.	.
36	CP068905.1:54491-55123 Klebsiella pneumoniae strain RIVM C019523 plasmid pRIVM C019523 2 complete sequence	.	.	.	.	.	.	.	.	.	.	.	.	.	.	.	.	.	.	.	.	.	.	.	.	.	.	.	.	.	.	.	.	.	.	.	.	.	.	.	.	.	.	.	.	.	.	.	.
37	CP069590.1:2407-3039 Escherichia coli strain FDAARGOS 1266 plasmid unnamed1 complete sequence	.	.	.	.	.	.	.	.	.	.	.	.	.	.	.	.	.	.	.	.	.	.	.	.	.	.	.	.	.	.	.	.	.	.	.	.	.	.	.	.	.	.	.	.	.	.	.	.
38	CP070571.1:23166-23798 Proteus mirabilis strain PM52260 plasmid p52260 KPC complete sequence	.	.	.	.	.	.	.	.	.	.	.	.	.	.	.	.	.	.	.	.	.	.	.	.	.	.	.	.	.	.	.	.	.	.	.	.	.	.	.	.	.	.	.	.	.	.	.	.
39	CP082001.1:5189946-5190578 Klebsiella pneumoniae strain KP18-1 chromosome complete genome	.	.	.	.	.	.	.	.	.	.	.	.	.	.	.	.	.	.	.	.	.	.	.	.	.	.	.	.	.	.	.	.	.	.	.	.	.	.	.	.	.	.	.	.	.	.	.	.
40	CP082043.1:157760-158392 Klebsiella pneumoniae strain KP19-2196 plasmid pKP19-2196-1 complete sequence	.	.	.	.	.	.	.	.	.	.	.	.	.	.	.	.	.	.	.	.	.	.	.	.	.	.	.	.	.	.	.	.	.	.	.	.	.	.	.	.	.	.	.	.	.	.	.	.
41	CP083644.1:273907-274539 Enterobacter bugandensis strain FDAARGOS 1496 plasmid unnamed complete sequence	.	.	.	.	.	.	.	.	.	.	.	.	.	.	.	.	.	.	.	.	.	.	.	.	.	.	.	.	.	.	.	.	.	.	.	.	.	.	.	.	.	.	.	.	.	.	.	.
42	CP088861.1:54427-55059 Escherichia coli strain A16EC0305 plasmid pA16EC0305-1 complete sequence	.	.	.	.	.	.	.	.	.	.	.	.	.	.	.	.	.	.	.	.	.	.	.	.	.	.	.	.	.	.	.	.	.	.	.	.	.	.	.	.	.	.	.	.	.	.	.	.
43	CP089400.1:153240-153872 Klebsiella oxytoca strain Kox26 plasmid pKOX26 1 complete sequence	.	.	.	.	.	.	.	.	.	.	.	.	.	.	.	.	.	.	.	.	.	.	.	.	.	.	.	.	.	.	.	.	.	.	.	.	.	.	.	.	.	.	.	.	.	.	.	.
44	CP090267.1:4613071-4613703 Escherichia coli strain E-T70 chromosome complete genome	.	.	.	.	.	.	.	.	.	.	.	.	.	.	.	.	.	.	.	.	.	.	.	.	.	.	.	.	.	.	.	.	.	.	.	.	.	.	.	.	.	.	.	.	.	.	.	.
45	CP091541.1:117615-118247 Salmonella enterica subsp. enterica serovar Typhimurium strain S46L1 plasmid pMCR S46L1 complete sequence	.	.	.	.	.	.	.	.	.	.	.	.	.	.	.	.	.	.	.	.	.	.	.	.	.	.	.	.	.	.	.	.	.	.	.	.	.	.	.	.	.	.	.	.	.	.	.	.
46	CP093471.1:4210161-4210793 Klebsiella pneumoniae strain VA591 chromosome complete genome	.	.	.	.	.	.	.	.	.	.	.	.	.	.	.	.	.	.	.	.	.	.	.	.	.	.	.	.	.	.	.	.	.	.	.	.	.	.	.	.	.	.	.	.	.	.	.	.
47	CP097225.1:108635-109267 Klebsiella pneumoniae strain 11 plasmid p122.3 complete sequence	.	.	.	.	.	.	.	.	.	.	.	.	.	.	.	.	.	.	.	.	.	.	.	.	.	.	.	.	.	.	.	.	.	.	.	.	.	.	.	.	.	.	.	.	.	.	.	.
48	CP101041.1:94123-94755 Citrobacter meridianamericanus strain OT115 plasmid unnamed1 complete sequence	.	.	.	.	.	.	.	.	.	.	.	.	.	.	.	.	.	.	.	.	.	.	.	.	.	.	.	.	.	.	.	.	.	.	.	.	.	.	.	.	.	.	.	.	.	.	.	.
49	CP102215.1:2788394-2789026 Shigella flexneri strain 1489814 chromosome complete genome	.	.	.	.	.	.	.	.	.	.	.	.	.	.	.	.	.	.	.	.	.	.	.	.	.	.	.	.	.	.	.	.	.	.	.	.	.	.	.	.	.	.	.	.	.	.	.	.
50	CP103555.1:73152-73784 Klebsiella michiganensis strain 5088 plasmid pMB8590 1 complete sequence	.	.	.	.	.	.	.	.	.	.	.	.	.	.	.	.	.	.	.	.	.	.	.	.	.	.	.	.	.	.	.	.	.	.	.	.	.	.	.	.	.	.	.	.	.	.	.	.
51	CP103561.1:114039-114671 Klebsiella pneumoniae strain 5165 plasmid pMB8251 1 complete sequence	.	.	.	.	.	.	.	.	.	.	.	.	.	.	.	.	.	.	.	.	.	.	.	.	.	.	.	.	.	.	.	.	.	.	.	.	.	.	.	.	.	.	.	.	.	.	.	.
52	CP104956.1:47552-48184 Citrobacter portucalensis strain sc18412783 plasmid pCPsc18-2783-KPC2	.	.	.	.	.	.	.	.	.	.	.	.	.	.	.	.	.	.	.	.	.	.	.	.	.	.	.	.	.	.	.	.	.	.	.	.	.	.	.	.	.	.	.	.	.	.	.	.
53	CP106888.1:20385-21017 Klebsiella pneumoniae strain KPN PAT 001 plasmid unnamed2 complete sequence	.	.	.	.	.	.	.	.	.	.	.	.	.	.	.	.	.	.	.	.	.	.	.	.	.	.	.	.	.	.	.	.	.	.	.	.	.	.	.	.	.	.	.	.	.	.	.	.
54	CP114338.1:28391-29023 Escherichia coli strain 2022CK-00554 plasmid unnamed1 complete sequence	.	.	.	.	.	.	.	.	.	.	.	.	.	.	.	.	.	.	.	.	.	.	.	.	.	.	.	.	.	.	.	.	.	.	.	.	.	.	.	.	.	.	.	.	.	.	.	.
55	CP117050.1:14332-14964 Escherichia coli strain MLI106K4 plasmid p174 MLI106-4 complete sequence	.	.	.	.	.	.	.	.	.	.	.	.	.	.	.	.	.	.	.	.	.	.	.	.	.	.	.	.	.	.	.	.	.	.	.	.	.	.	.	.	.	.	.	.	.	.	.	.
56	CP120891.1:57012-57644 Klebsiella pneumoniae isolate GIMC1006:Kpn-102106 plasmid pKpn-102106-1	.	.	.	.	.	.	.	.	.	.	.	.	.	.	.	.	.	.	.	.	.	.	.	.	.	.	.	.	.	.	.	.	.	.	.	.	.	.	.	.	.	.	.	.	.	.	.	.
57	CP121140.1:59510-60142 Klebsiella pneumoniae strain UHD-4 PH plasmid pESBL-PH-4 complete sequence	.	.	.	.	.	.	.	.	.	.	.	.	.	.	.	.	.	.	.	.	.	.	.	.	.	.	.	.	.	.	.	.	.	.	.	.	.	.	.	.	.	.	.	.	.	.	.	.
58	CP121146.1:92763-93395 Klebsiella pneumoniae strain UHD-56 PH plasmid pESBL-PH-56 complete sequence	.	.	.	.	.	.	.	.	.	.	.	.	.	.	.	.	.	.	.	.	.	.	.	.	.	.	.	.	.	.	.	.	.	.	.	.	.	.	.	.	.	.	.	.	.	.	.	.
59	CP122381.1:4694873-4695505 Klebsiella pneumoniae subsp. pneumoniae strain KPN-68 chromosome complete genome	.	.	.	.	.	.	.	.	.	.	.	.	.	.	.	.	.	.	.	.	.	.	.	.	.	.	.	.	.	.	.	.	.	.	.	.	.	.	.	.	.	.	.	.	.	.	.	.
60	CP123197.1:3055017-3055649 Escherichia coli strain C-SRM-3 chromosome complete genome	.	.	.	.	.	.	.	.	.	.	.	.	.	.	.	.	.	.	.	.	.	.	.	.	.	.	.	.	.	.	.	.	.	.	.	.	.	.	.	.	.	.	.	.	.	.	.	.
61	CP124153.1:53405-54037 Klebsiella pneumoniae strain BL12456 plasmid Kp pBL12456 ESBL	.	.	.	.	.	.	.	.	.	.	.	.	.	.	.	.	.	.	.	.	.	.	.	.	.	.	.	.	.	.	.	.	.	.	.	.	.	.	.	.	.	.	.	.	.	.	.	.
62	CP125030.1:110903-111535 Escherichia coli strain KFS-D13 plasmid pKFS-D13 1 complete sequence	.	.	.	.	.	.	.	.	.	.	.	.	.	.	.	.	.	.	.	.	.	.	.	.	.	.	.	.	.	.	.	.	.	.	.	.	.	.	.	.	.	.	.	.	.	.	.	.
63	CP125176.1:158055-158687 Klebsiella pneumoniae strain 160 plasmid unnamed1 complete sequence	.	.	.	.	.	.	.	.	.	.	.	.	.	.	.	.	.	.	.	.	.	.	.	.	.	.	.	.	.	.	.	.	.	.	.	.	.	.	.	.	.	.	.	.	.	.	.	.
64	CP128774.1:18148-18780 Klebsiella pneumoniae strain CRE-015 plasmid pCRE-015 1 complete sequence	.	.	.	.	.	.	.	.	.	.	.	.	.	.	.	.	.	.	.	.	.	.	.	.	.	.	.	.	.	.	.	.	.	.	.	.	.	.	.	.	.	.	.	.	.	.	.	.
65	CP129242.1:40025-40657 Escherichia coli strain 1344 LBHALD plasmid p2 LBHALD complete sequence	.	.	.	.	.	.	.	.	.	.	.	.	.	.	.	.	.	.	.	.	.	.	.	.	.	.	.	.	.	.	.	.	.	.	.	.	.	.	.	.	.	.	.	.	.	.	.	.
66	CP132323.1:1921987-1922619 Morganella morganii strain 2022CK-00284 chromosome complete genome	.	.	.	.	.	.	.	.	.	.	.	.	.	.	.	.	.	.	.	.	.	.	.	.	.	.	.	.	.	.	.	.	.	.	.	.	.	.	.	.	.	.	.	.	.	.	.	.
67	CP132952.1:566976-567608 Escherichia coli strain RSM8751 chromosome	.	.	.	.	.	.	.	.	.	.	.	.	.	.	.	.	.	.	.	.	.	.	.	.	.	.	.	.	.	.	.	.	.	.	.	.	.	.	.	.	.	.	.	.	.	.	.	.
68	CP133211.1:15945-16577 Salmonella enterica strain ZZC1 plasmid pZZC1 complete sequence	.	.	.	.	.	.	.	.	.	.	.	.	.	.	.	.	.	.	.	.	.	.	.	.	.	.	.	.	.	.	.	.	.	.	.	.	.	.	.	.	.	.	.	.	.	.	.	.
69	CP137220.1:3286849-3287481 Proteus mirabilis strain PM23 chromosome complete genome	.	.	.	.	.	.	.	.	.	.	.	.	.	.	.	.	.	.	.	.	.	.	.	.	.	.	.	.	.	.	.	.	.	.	.	.	.	.	.	.	.	.	.	.	.	.	.	.
70	CP144366.1:154157-154789 Escherichia coli strain H106 plasmid pHu106-2 complete sequence	.	.	.	.	.	.	.	.	.	.	.	.	.	.	.	.	.	.	.	.	.	.	.	.	.	.	.	.	.	.	.	.	.	.	.	.	.	.	.	.	.	.	.	.	.	.	.	.
71	CP147069.1:3542024-3542656 Escherichia coli strain JKHS004 chromosome complete genome	.	.	.	.	.	.	.	.	.	.	.	.	.	.	.	.	.	.	.	.	.	.	.	.	.	.	.	.	.	.	.	.	.	.	.	.	.	.	.	.	.	.	.	.	.	.	.	.
72	CP158352.1:35830-36462 Escherichia coli strain 146 plasmid pMRSN146 p1 complete sequence	.	.	.	.	.	.	.	.	.	.	.	.	.	.	.	.	.	.	.	.	.	.	.	.	.	.	.	.	.	.	.	.	.	.	.	.	.	.	.	.	.	.	.	.	.	.	.	.
73	CP162950.1:118760-119392 Raoultella planticola strain CXW225 plasmid pCXW225 1 complete sequence	.	.	.	.	.	.	.	.	.	.	.	.	.	.	.	.	.	.	.	.	.	.	.	.	.	.	.	.	.	.	.	.	.	.	.	.	.	.	.	.	.	.	.	.	.	.	.	.
74	CP163545.1:13838-14470 Pseudomonas aeruginosa strain PAHT-1 plasmid pPAHT-1 complete sequence	.	.	.	.	.	.	.	.	.	.	.	.	.	.	.	.	.	.	.	.	.	.	.	.	.	.	.	.	.	.	.	.	.	.	.	.	.	.	.	.	.	.	.	.	.	.	.	.
75	LR822053.1:35200-35832 Citrobacter youngae isolate BB1468 genome assembly plasmid: pCY-OXA-1	.	.	.	.	.	.	.	.	.	.	.	.	.	.	.	.	.	.	.	.	.	.	.	.	.	.	.	.	.	.	.	.	.	.	.	.	.	.	.	.	.	.	.	.	.	.	.	.
76	LR890375.1:145707-146339 Klebsiella pneumoniae isolate INF250-sc-2280154 genome assembly plasmid: 2	.	.	.	.	.	.	.	.	.	.	.	.	.	.	.	.	.	.	.	.	.	.	.	.	.	.	.	.	.	.	.	.	.	.	.	.	.	.	.	.	.	.	.	.	.	.	.	.
77	LR890416.1:145704-146336 Klebsiella pneumoniae isolate INF313-sc-2280106 genome assembly plasmid: 2	.	.	.	.	.	.	.	.	.	.	.	.	.	.	.	.	.	.	.	.	.	.	.	.	.	.	.	.	.	.	.	.	.	.	.	.	.	.	.	.	.	.	.	.	.	.	.	.
78	MK192097.1:82106-82738 Klebsiella pneumoniae strain KP17-16 plasmid p17-16-CTX complete sequence	.	.	.	.	.	.	.	.	.	.	.	.	.	.	.	.	.	.	.	.	.	.	.	.	.	.	.	.	.	.	.	.	.	.	.	.	.	.	.	.	.	.	.	.	.	.	.	.
79	MK878894.2:15999-16631 Escherichia coli strain J53 plasmid pMG334 complete sequence	.	.	.	.	.	.	.	.	.	.	.	.	.	.	.	.	.	.	.	.	.	.	.	.	.	.	.	.	.	.	.	.	.	.	.	.	.	.	.	.	.	.	.	.	.	.	.	.
80	MW025965.1:153134-153766 Salmonella enterica strain 1-B7 plasmid p1-B7 complete sequence	.	.	.	.	.	.	.	.	.	.	.	.	.	.	.	.	.	.	.	.	.	.	.	.	.	.	.	.	.	.	.	.	.	.	.	.	.	.	.	.	.	.	.	.	.	.	.	.
81	MW192783.1:18355-18987 Enterobacter hormaechei subsp. steigerwaltii strain N20-00520 plasmid pN20520NDM complete sequence	.	.	.	.	.	.	.	.	.	.	.	.	.	.	.	.	.	.	.	.	.	.	.	.	.	.	.	.	.	.	.	.	.	.	.	.	.	.	.	.	.	.	.	.	.	.	.	.
82	MZ277865.1:99177-99809 Proteus mirabilis strain HBNNC12 integrating conjugative element ICEPmiChn-HBNNC12 mobile element complete sequence and peptide chain release factor 3 (prfC) gene complete cds	.	.	.	.	.	.	.	.	.	.	.	.	.	.	.	.	.	.	.	.	.	.	.	.	.	.	.	.	.	.	.	.	.	.	.	.	.	.	.	.	.	.	.	.	.	.	.	.
83	NG 064754.1:299-931 Proteus sp. VIITMP5 blaOXA gene for OXA-1 family class D beta-lactamase OXA-796 complete CDS	.	.	.	.	.	.	.	.	.	.	.	.	.	.	.	.	.	.	.	.	.	.	.	.	.	.	.	.	.	.	.	.	.	.	.	.	.	.	.	.	.	.	.	.	.	.	.	.
84	OM489428.1:20517-21149 Klebsiella pneumoniae strain 1203-2019 plasmid 1203 pKPN complete sequence	.	.	.	.	.	.	.	.	.	.	.	.	.	.	.	.	.	.	.	.	.	.	.	.	.	.	.	.	.	.	.	.	.	.	.	.	.	.	.	.	.	.	.	.	.	.	.	.
85	OM489432.1:116496-117128 Klebsiella pneumoniae strain 0213-2021 plasmid 0213 pKPN complete sequence	.	.	.	.	.	.	.	.	.	.	.	.	.	.	.	.	.	.	.	.	.	.	.	.	.	.	.	.	.	.	.	.	.	.	.	.	.	.	.	.	.	.	.	.	.	.	.	.
86	OM517175.1:995-1627 Escherichia coli class I integron aminoglycoside adenyltransferase (aadA1) and beta-lactamase OXA-1 (blaOXA-1) genes complete cds	.	.	.	.	.	.	.	.	.	.	.	.	.	.	.	.	.	.	.	.	.	.	.	.	.	.	.	.	.	.	.	.	.	.	.	.	.	.	.	.	.	.	.	.	.	.	.	.
87	OP290545.1:922-1554 Salmonella enterica subsp. enterica serovar Typhimurium strain LS002 plasmid pNDM5 LS002 complete sequence	.	.	.	.	.	.	.	.	.	.	.	.	.	.	.	.	.	.	.	.	.	.	.	.	.	.	.	.	.	.	.	.	.	.	.	.	.	.	.	.	.	.	.	.	.	.	.	.
88	OP378652.1:151027-151659 Klebsiella pneumoniae strain KLP00161 plasmid pKLP00161 2 complete sequence	.	.	.	.	.	.	.	.	.	.	.	.	.	.	.	.	.	.	.	.	.	.	.	.	.	.	.	.	.	.	.	.	.	.	.	.	.	.	.	.	.	.	.	.	.	.	.	.
89	OW849013.1:79031-79663 Klebsiella pneumoniae isolate 392 genome assembly plasmid: P2	.	.	.	.	.	.	.	.	.	.	.	.	.	.	.	.	.	.	.	.	.	.	.	.	.	.	.	.	.	.	.	.	.	.	.	.	.	.	.	.	.	.	.	.	.	.	.	.
90	OW849272.1:14328-14960 Klebsiella pneumoniae isolate 15 genome assembly plasmid: P1	.	.	.	.	.	.	.	.	.	.	.	.	.	.	.	.	.	.	.	.	.	.	.	.	.	.	.	.	.	.	.	.	.	.	.	.	.	.	.	.	.	.	.	.	.	.	.	.
91	OW968048.1:35673-36305 Klebsiella pneumoniae isolate 11 genome assembly plasmid: P1	.	.	.	.	.	.	.	.	.	.	.	.	.	.	.	.	.	.	.	.	.	.	.	.	.	.	.	.	.	.	.	.	.	.	.	.	.	.	.	.	.	.	.	.	.	.	.	.
92	OW968121.1:150636-151268 Klebsiella pneumoniae isolate 307 genome assembly plasmid: P1	.	.	.	.	.	.	.	.	.	.	.	.	.	.	.	.	.	.	.	.	.	.	.	.	.	.	.	.	.	.	.	.	.	.	.	.	.	.	.	.	.	.	.	.	.	.	.	.
93	OW968134.1:5694-6326 Klebsiella pneumoniae isolate 11 genome assembly plasmid: P1	.	.	.	.	.	.	.	.	.	.	.	.	.	.	.	.	.	.	.	.	.	.	.	.	.	.	.	.	.	.	.	.	.	.	.	.	.	.	.	.	.	.	.	.	.	.	.	.
94	OZ111313.1:26288-26920 Klebsiella pneumoniae strain Zagreb034 genome assembly plasmid: 4	.	.	.	.	.	.	.	.	.	.	.	.	.	.	.	.	.	.	.	.	.	.	.	.	.	.	.	.	.	.	.	.	.	.	.	.	.	.	.	.	.	.	.	.	.	.	.	.
95	OZ111360.1:102926-103558 Klebsiella pneumoniae strain Zagreb017 genome assembly plasmid: 2	.	.	.	.	.	.	.	.	.	.	.	.	.	.	.	.	.	.	.	.	.	.	.	.	.	.	.	.	.	.	.	.	.	.	.	.	.	.	.	.	.	.	.	.	.	.	.	.
96	OZ111492.1:85669-86301 Klebsiella pneumoniae strain Zagreb007 genome assembly plasmid: 2	.	.	.	.	.	.	.	.	.	.	.	.	.	.	.	.	.	.	.	.	.	.	.	.	.	.	.	.	.	.	.	.	.	.	.	.	.	.	.	.	.	.	.	.	.	.	.	.
97	OZ111503.1:85669-86301 Klebsiella pneumoniae strain Zagreb020 genome assembly plasmid: 2	.	.	.	.	.	.	.	.	.	.	.	.	.	.	.	.	.	.	.	.	.	.	.	.	.	.	.	.	.	.	.	.	.	.	.	.	.	.	.	.	.	.	.	.	.	.	.	.
98	PP320298.1:164684-165316 Citrobacter freundii strain 29A20CPO008 plasmid p29A20008 B OXA complete sequence	.	.	.	.	.	.	.	.	.	.	.	.	.	.	.	.	.	.	.	.	.	.	.	.	.	.	.	.	.	.	.	.	.	.	.	.	.	.	.	.	.	.	.	.	.	.	.	.
99	PP852731.1:110788-111420 Salmonella enterica subsp. enterica serovar Typhimurium plasmid pYY-2016-057-2 complete sequence	.	.	.	.	.	.	.	.	.	.	.	.	.	.	.	.	.	.	.	.	.	.	.	.	.	.	.	.	.	.	.	.	.	.	.	.	.	.	.	.	.	.	.	.	.	.	.	.
100	PQ066911.1:45531-46163 Escherichia coli strain WVB4e5 plasmid pIncF complete sequence	.	.	.	.	.	.	.	.	.	.	.	.	.	.	.	.	.	.	.	.	.	.	.	.	.	.	.	.	.	.	.	.	.	.	.	.	.	.	.	.	.	.	.	.	.	.	.	.
101	PQ066912.1:48877-49509 Escherichia coli strain S7232 plasmid pIncF complete sequence	.	.	.	.	.	.	.	.	.	.	.	.	.	.	.	.	.	.	.	.	.	.	.	.	.	.	.	.	.	.	.	.	.	.	.	.	.	.	.	.	.	.	.	.	.	.	.	.
1	AP019286.1:394-1026 Klebsiella oxytoca MRY14-247 plasmid pMRY14-247KOX 2 DNA contig 13	G	T	G	G	A	T	G	C	A	A	T	T	T	T	C	T	G	T	T	G	T	T	T	G	G	G	T	T	T	C	G	C	A	A	G	A	A	A	T	A	A	C	C	C	A	A	A	A
2	AP024561.1:2955010-2955642 Escherichia coli NIPH17 0036 DNA complete genome	.	.	.	.	.	.	.	.	.	.	.	.	.	.	.	.	.	.	.	.	.	.	.	.	.	.	.	.	.	.	.	.	.	.	.	.	.	.	.	.	.	.	.	.	.	.	.	.
3	AP026789.1:150166-150798 Escherichia coli IPCEC42 plasmid pIPCEC42 1 DNA complete sequence	.	.	.	.	.	.	.	.	.	.	.	.	.	.	.	.	.	.	.	.	.	.	.	.	.	.	.	.	.	.	.	.	.	.	.	.	.	.	.	.	.	.	.	.	.	.	.	.
4	AP027265.1:6481-7113 Klebsiella pneumoniae TA8711 plasmid pTA8711-2 DNA complete sequence	.	.	.	.	.	.	.	.	.	.	.	.	.	.	.	.	.	.	.	.	.	.	.	.	.	.	.	.	.	.	.	.	.	.	.	.	.	.	.	.	.	.	.	.	.	.	.	.
5	AP029257.1:124921-125553 Klebsiella pneumoniae subsp. pneumoniae JBBGAAF 19 0043 plasmid pJBBGAAF19431 DNA complete sequence	.	.	.	.	.	.	.	.	.	.	.	.	.	.	.	.	.	.	.	.	.	.	.	.	.	.	.	.	.	.	.	.	.	.	.	.	.	.	.	.	.	.	.	.	.	.	.	.
6	CP031190.1:34106-34738 Salmonella enterica subsp. enterica serovar Indiana strain 222 plasmid unnamed1 complete sequence	.	.	.	.	.	.	.	.	.	.	.	.	.	.	.	.	.	.	.	.	.	.	.	.	.	.	.	.	.	.	.	.	.	.	.	.	.	.	.	.	.	.	.	.	.	.	.	.
7	CP032425.1:14333-14965 Escherichia coli strain SCEC020001 plasmid pOXA1 020001 complete sequence	.	.	.	.	.	.	.	.	.	.	.	.	.	.	.	.	.	.	.	.	.	.	.	.	.	.	.	.	.	.	.	.	.	.	.	.	.	.	.	.	.	.	.	.	.	.	.	.
8	CP034406.1:75429-76061 Klebsiella pneumoniae strain NH34 plasmid pNH34.1 complete sequence	.	.	.	.	.	.	.	.	.	.	.	.	.	.	.	.	.	.	.	.	.	.	.	.	.	.	.	.	.	.	.	.	.	.	.	.	.	.	.	.	.	.	.	.	.	.	.	.
9	CP039534.1:19016-19648 Klebsiella pneumoniae strain cre20 plasmid unnamed7 complete sequence	.	.	.	.	.	.	.	.	.	.	.	.	.	.	.	.	.	.	.	.	.	.	.	.	.	.	.	.	.	.	.	.	.	.	.	.	.	.	.	.	.	.	.	.	.	.	.	.
10	CP039534.1:85920-86552 Klebsiella pneumoniae strain cre20 plasmid unnamed7 complete sequence	.	.	.	.	.	.	.	.	.	.	.	.	.	.	.	.	.	.	.	.	.	.	.	.	.	.	.	.	.	.	.	.	.	.	.	.	.	.	.	.	.	.	.	.	.	.	.	.
11	CP039829.1:307026-307658 Klebsiella pneumoniae strain C2315 plasmid pC2315-2-NDM complete sequence	.	.	.	.	.	.	.	.	.	.	.	.	.	.	.	.	.	.	.	.	.	.	.	.	.	.	.	.	.	.	.	.	.	.	.	.	.	.	.	.	.	.	.	.	.	.	.	.
12	CP040398.1:6191-6823 Escherichia coli strain BA22372 plasmid pCTX-M-15 22372 complete sequence	.	.	.	.	.	.	.	.	.	.	.	.	.	.	.	.	.	.	.	.	.	.	.	.	.	.	.	.	.	.	.	.	.	.	.	.	.	.	.	.	.	.	.	.	.	.	.	.
13	CP047280.1:157501-158133 Citrobacter freundii strain N18-04128 plasmid pCf4128 complete sequence	.	.	.	.	.	.	.	.	.	.	.	.	.	.	.	.	.	.	.	.	.	.	.	.	.	.	.	.	.	.	.	.	.	.	.	.	.	.	.	.	.	.	.	.	.	.	.	.
14	CP047288.1:50392-51024 Proteus terrae subsp. cibarius strain G11 plasmid p152 complete sequence	.	.	.	.	.	.	.	.	.	.	.	.	.	.	.	.	.	.	.	.	.	.	.	.	.	.	.	.	.	.	.	.	.	.	.	.	.	.	.	.	.	.	.	.	.	.	.	.
15	CP048391.1:65382-66014 Klebsiella pneumoniae strain S01 plasmid pKPS01 p2 complete sequence	.	.	.	.	.	.	.	.	.	.	.	.	.	.	.	.	.	.	.	.	.	.	.	.	.	.	.	.	.	.	.	.	.	.	.	.	.	.	.	.	.	.	.	.	.	.	.	.
16	CP048606.1:5090704-5091336 Escherichia coli strain US32 chromosome complete genome	.	.	.	.	.	.	.	.	.	.	.	.	.	.	.	.	.	.	.	.	.	.	.	.	.	.	.	.	.	.	.	.	.	.	.	.	.	.	.	.	.	.	.	.	.	.	.	.
17	CP050205.1:6728558-6729190 Escherichia coli strain RH-048-CS chromosome	.	.	.	.	.	.	.	.	.	.	.	.	.	.	.	.	.	.	.	.	.	.	.	.	.	.	.	.	.	.	.	.	.	.	.	.	.	.	.	.	.	.	.	.	.	.	.	.
18	CP050681.1:78820-79452 Klebsiella variicola strain SHET-01 plasmid pNDM-IMP-1 complete sequence	.	.	.	.	.	.	.	.	.	.	.	.	.	.	.	.	.	.	.	.	.	.	.	.	.	.	.	.	.	.	.	.	.	.	.	.	.	.	.	.	.	.	.	.	.	.	.	.
19	CP050729.1:113126-113758 Salmonella enterica subsp. enterica serovar Typhimurium strain ST106 plasmid pST106-1 complete sequence	.	.	.	.	.	.	.	.	.	.	.	.	.	.	.	.	.	.	.	.	.	.	.	.	.	.	.	.	.	.	.	.	.	.	.	.	.	.	.	.	.	.	.	.	.	.	.	.
20	CP052177.1:1289742-1290374 Klebsiella pneumoniae strain F16KP0045 chromosome complete genome	.	.	.	.	.	.	.	.	.	.	.	.	.	.	.	.	.	.	.	.	.	.	.	.	.	.	.	.	.	.	.	.	.	.	.	.	.	.	.	.	.	.	.	.	.	.	.	.
21	CP052189.1:2279682-2280314 Klebsiella pneumoniae strain F16KP0019 chromosome complete genome	.	.	.	.	.	.	.	.	.	.	.	.	.	.	.	.	.	.	.	.	.	.	.	.	.	.	.	.	.	.	.	.	.	.	.	.	.	.	.	.	.	.	.	.	.	.	.	.
22	CP052276.1:91448-92080 Klebsiella pneumoniae strain E16KP0241 plasmid pE16KP0241-1 complete sequence	.	.	.	.	.	.	.	.	.	.	.	.	.	.	.	.	.	.	.	.	.	.	.	.	.	.	.	.	.	.	.	.	.	.	.	.	.	.	.	.	.	.	.	.	.	.	.	.
23	CP052356.1:684705-685337 Klebsiella pneumoniae strain D16KP0144 chromosome complete genome	.	.	.	.	.	.	.	.	.	.	.	.	.	.	.	.	.	.	.	.	.	.	.	.	.	.	.	.	.	.	.	.	.	.	.	.	.	.	.	.	.	.	.	.	.	.	.	.
24	CP053615.1:2492174-2492806 Proteus mirabilis strain MPE0734 chromosome complete genome	.	.	.	.	.	.	.	.	.	.	.	.	.	.	.	.	.	.	.	.	.	.	.	.	.	.	.	.	.	.	.	.	.	.	.	.	.	.	.	.	.	.	.	.	.	.	.	.
25	CP059131.1:67048-67680 Escherichia coli strain Ec55 plasmid pEc55 1 complete sequence	.	.	.	.	.	.	.	.	.	.	.	.	.	.	.	.	.	.	.	.	.	.	.	.	.	.	.	.	.	.	.	.	.	.	.	.	.	.	.	.	.	.	.	.	.	.	.	.
26	CP060441.1:3638305-3638937 Citrobacter cronae strain S175-1 chromosome complete genome	.	.	.	.	.	.	.	.	.	.	.	.	.	.	.	.	.	.	.	.	.	.	.	.	.	.	.	.	.	.	.	.	.	.	.	.	.	.	.	.	.	.	.	.	.	.	.	.
27	CP060886.1:14323-14955 Escherichia coli strain EC24 plasmid pEC24-2 complete sequence	.	.	.	.	.	.	.	.	.	.	.	.	.	.	.	.	.	.	.	.	.	.	.	.	.	.	.	.	.	.	.	.	.	.	.	.	.	.	.	.	.	.	.	.	.	.	.	.
28	CP061377.1:366068-366700 Pseudomonas aeruginosa strain HS17-127 plasmid pHS17-127 complete sequence	.	.	.	.	.	.	.	.	.	.	.	.	.	.	.	.	.	.	.	.	.	.	.	.	.	.	.	.	.	.	.	.	.	.	.	.	.	.	.	.	.	.	.	.	.	.	.	.
29	CP061495.1:140373-141005 Enterobacter hormaechei subsp. xiangfangensis strain GENC200 plasmid pGENC200 complete sequence	.	.	.	.	.	.	.	.	.	.	.	.	.	.	.	.	.	.	.	.	.	.	.	.	.	.	.	.	.	.	.	.	.	.	.	.	.	.	.	.	.	.	.	.	.	.	.	.
30	CP063440.1:3314962-3315594 Proteus mirabilis strain Yak 2019 chromosome complete genome	.	.	.	.	.	.	.	.	.	.	.	.	.	.	.	.	.	.	.	.	.	.	.	.	.	.	.	.	.	.	.	.	.	.	.	.	.	.	.	.	.	.	.	.	.	.	.	.
31	CP063914.1:46866-47498 Klebsiella pneumoniae strain BM336-2-1 plasmid pBM336-2-1 complete sequence	.	.	.	.	.	.	.	.	.	.	.	.	.	.	.	.	.	.	.	.	.	.	.	.	.	.	.	.	.	.	.	.	.	.	.	.	.	.	.	.	.	.	.	.	.	.	.	.
32	CP064672.1:189301-189933 Salmonella sp. SJTUF14146 chromosome complete genome	.	.	.	.	.	.	.	.	.	.	.	.	.	.	.	.	.	.	.	.	.	.	.	.	.	.	.	.	.	.	.	.	.	.	.	.	.	.	.	.	.	.	.	.	.	.	.	.
33	CP065164.1:168503-169135 Klebsiella variicola strain KPN029 plasmid unnamed2 complete sequence	.	.	.	.	.	.	.	.	.	.	.	.	.	.	.	.	.	.	.	.	.	.	.	.	.	.	.	.	.	.	.	.	.	.	.	.	.	.	.	.	.	.	.	.	.	.	.	.
34	CP067705.1:46232-46864 Klebsiella pneumoniae strain ARLG-4851 plasmid pC349 2 complete sequence	.	.	.	.	.	.	.	.	.	.	.	.	.	.	.	.	.	.	.	.	.	.	.	.	.	.	.	.	.	.	.	.	.	.	.	.	.	.	.	.	.	.	.	.	.	.	.	.
35	CP068445.1:283488-284120 Klebsiella quasipneumoniae strain SWMUF35 plasmid pA complete sequence	.	.	.	.	.	.	.	.	.	.	.	.	.	.	.	.	.	.	.	.	.	.	.	.	.	.	.	.	.	.	.	.	.	.	.	.	.	.	.	.	.	.	.	.	.	.	.	.
36	CP068905.1:54491-55123 Klebsiella pneumoniae strain RIVM C019523 plasmid pRIVM C019523 2 complete sequence	.	.	.	.	.	.	.	.	.	.	.	.	.	.	.	.	.	.	.	.	.	.	.	.	.	.	.	.	.	.	.	.	.	.	.	.	.	.	.	.	.	.	.	.	.	.	.	.
37	CP069590.1:2407-3039 Escherichia coli strain FDAARGOS 1266 plasmid unnamed1 complete sequence	.	.	.	.	.	.	.	.	.	.	.	.	.	.	.	.	.	.	.	.	.	.	.	.	.	.	.	.	.	.	.	.	.	.	.	.	.	.	.	.	.	.	.	.	.	.	.	.
38	CP070571.1:23166-23798 Proteus mirabilis strain PM52260 plasmid p52260 KPC complete sequence	.	.	.	.	.	.	.	.	.	.	.	.	.	.	.	.	.	.	.	.	.	.	.	.	.	.	.	.	.	.	.	.	.	.	.	.	.	.	.	.	.	.	.	.	.	.	.	.
39	CP082001.1:5189946-5190578 Klebsiella pneumoniae strain KP18-1 chromosome complete genome	.	.	.	.	.	.	.	.	.	.	.	.	.	.	.	.	.	.	.	.	.	.	.	.	.	.	.	.	.	.	.	.	.	.	.	.	.	.	.	.	.	.	.	.	.	.	.	.
40	CP082043.1:157760-158392 Klebsiella pneumoniae strain KP19-2196 plasmid pKP19-2196-1 complete sequence	.	.	.	.	.	.	.	.	.	.	.	.	.	.	.	.	.	.	.	.	.	.	.	.	.	.	.	.	.	.	.	.	.	.	.	.	.	.	.	.	.	.	.	.	.	.	.	.
41	CP083644.1:273907-274539 Enterobacter bugandensis strain FDAARGOS 1496 plasmid unnamed complete sequence	.	.	.	.	.	.	.	.	.	.	.	.	.	.	.	.	.	.	.	.	.	.	.	.	.	.	.	.	.	.	.	.	.	.	.	.	.	.	.	.	.	.	.	.	.	.	.	.
42	CP088861.1:54427-55059 Escherichia coli strain A16EC0305 plasmid pA16EC0305-1 complete sequence	.	.	.	.	.	.	.	.	.	.	.	.	.	.	.	.	.	.	.	.	.	.	.	.	.	.	.	.	.	.	.	.	.	.	.	.	.	.	.	.	.	.	.	.	.	.	.	.
43	CP089400.1:153240-153872 Klebsiella oxytoca strain Kox26 plasmid pKOX26 1 complete sequence	.	.	.	.	.	.	.	.	.	.	.	.	.	.	.	.	.	.	.	.	.	.	.	.	.	.	.	.	.	.	.	.	.	.	.	.	.	.	.	.	.	.	.	.	.	.	.	.
44	CP090267.1:4613071-4613703 Escherichia coli strain E-T70 chromosome complete genome	.	.	.	.	.	.	.	.	.	.	.	.	.	.	.	.	.	.	.	.	.	.	.	.	.	.	.	.	.	.	.	.	.	.	.	.	.	.	.	.	.	.	.	.	.	.	.	.
45	CP091541.1:117615-118247 Salmonella enterica subsp. enterica serovar Typhimurium strain S46L1 plasmid pMCR S46L1 complete sequence	.	.	.	.	.	.	.	.	.	.	.	.	.	.	.	.	.	.	.	.	.	.	.	.	.	.	.	.	.	.	.	.	.	.	.	.	.	.	.	.	.	.	.	.	.	.	.	.
46	CP093471.1:4210161-4210793 Klebsiella pneumoniae strain VA591 chromosome complete genome	.	.	.	.	.	.	.	.	.	.	.	.	.	.	.	.	.	.	.	.	.	.	.	.	.	.	.	.	.	.	.	.	.	.	.	.	.	.	.	.	.	.	.	.	.	.	.	.
47	CP097225.1:108635-109267 Klebsiella pneumoniae strain 11 plasmid p122.3 complete sequence	.	.	.	.	.	.	.	.	.	.	.	.	.	.	.	.	.	.	.	.	.	.	.	.	.	.	.	.	.	.	.	.	.	.	.	.	.	.	.	.	.	.	.	.	.	.	.	.
48	CP101041.1:94123-94755 Citrobacter meridianamericanus strain OT115 plasmid unnamed1 complete sequence	.	.	.	.	.	.	.	.	.	.	.	.	.	.	.	.	.	.	.	.	.	.	.	.	.	.	.	.	.	.	.	.	.	.	.	.	.	.	.	.	.	.	.	.	.	.	.	.
49	CP102215.1:2788394-2789026 Shigella flexneri strain 1489814 chromosome complete genome	.	.	.	.	.	.	.	.	.	.	.	.	.	.	.	.	.	.	.	.	.	.	.	.	.	.	.	.	.	.	.	.	.	.	.	.	.	.	.	.	.	.	.	.	.	.	.	.
50	CP103555.1:73152-73784 Klebsiella michiganensis strain 5088 plasmid pMB8590 1 complete sequence	.	.	.	.	.	.	.	.	.	.	.	.	.	.	.	.	.	.	.	.	.	.	.	.	.	.	.	.	.	.	.	.	.	.	.	.	.	.	.	.	.	.	.	.	.	.	.	.
51	CP103561.1:114039-114671 Klebsiella pneumoniae strain 5165 plasmid pMB8251 1 complete sequence	.	.	.	.	.	.	.	.	.	.	.	.	.	.	.	.	.	.	.	.	.	.	.	.	.	.	.	.	.	.	.	.	.	.	.	.	.	.	.	.	.	.	.	.	.	.	.	.
52	CP104956.1:47552-48184 Citrobacter portucalensis strain sc18412783 plasmid pCPsc18-2783-KPC2	.	.	.	.	.	.	.	.	.	.	.	.	.	.	.	.	.	.	.	.	.	.	.	.	.	.	.	.	.	.	.	.	.	.	.	.	.	.	.	.	.	.	.	.	.	.	.	.
53	CP106888.1:20385-21017 Klebsiella pneumoniae strain KPN PAT 001 plasmid unnamed2 complete sequence	.	.	.	.	.	.	.	.	.	.	.	.	.	.	.	.	.	.	.	.	.	.	.	.	.	.	.	.	.	.	.	.	.	.	.	.	.	.	.	.	.	.	.	.	.	.	.	.
54	CP114338.1:28391-29023 Escherichia coli strain 2022CK-00554 plasmid unnamed1 complete sequence	.	.	.	.	.	.	.	.	.	.	.	.	.	.	.	.	.	.	.	.	.	.	.	.	.	.	.	.	.	.	.	.	.	.	.	.	.	.	.	.	.	.	.	.	.	.	.	.
55	CP117050.1:14332-14964 Escherichia coli strain MLI106K4 plasmid p174 MLI106-4 complete sequence	.	.	.	.	.	.	.	.	.	.	.	.	.	.	.	.	.	.	.	.	.	.	.	.	.	.	.	.	.	.	.	.	.	.	.	.	.	.	.	.	.	.	.	.	.	.	.	.
56	CP120891.1:57012-57644 Klebsiella pneumoniae isolate GIMC1006:Kpn-102106 plasmid pKpn-102106-1	.	.	.	.	.	.	.	.	.	.	.	.	.	.	.	.	.	.	.	.	.	.	.	.	.	.	.	.	.	.	.	.	.	.	.	.	.	.	.	.	.	.	.	.	.	.	.	.
57	CP121140.1:59510-60142 Klebsiella pneumoniae strain UHD-4 PH plasmid pESBL-PH-4 complete sequence	.	.	.	.	.	.	.	.	.	.	.	.	.	.	.	.	.	.	.	.	.	.	.	.	.	.	.	.	.	.	.	.	.	.	.	.	.	.	.	.	.	.	.	.	.	.	.	.
58	CP121146.1:92763-93395 Klebsiella pneumoniae strain UHD-56 PH plasmid pESBL-PH-56 complete sequence	.	.	.	.	.	.	.	.	.	.	.	.	.	.	.	.	.	.	.	.	.	.	.	.	.	.	.	.	.	.	.	.	.	.	.	.	.	.	.	.	.	.	.	.	.	.	.	.
59	CP122381.1:4694873-4695505 Klebsiella pneumoniae subsp. pneumoniae strain KPN-68 chromosome complete genome	.	.	.	.	.	.	.	.	.	.	.	.	.	.	.	.	.	.	.	.	.	.	.	.	.	.	.	.	.	.	.	.	.	.	.	.	.	.	.	.	.	.	.	.	.	.	.	.
60	CP123197.1:3055017-3055649 Escherichia coli strain C-SRM-3 chromosome complete genome	.	.	.	.	.	.	.	.	.	.	.	.	.	.	.	.	.	.	.	.	.	.	.	.	.	.	.	.	.	.	.	.	.	.	.	.	.	.	.	.	.	.	.	.	.	.	.	.
61	CP124153.1:53405-54037 Klebsiella pneumoniae strain BL12456 plasmid Kp pBL12456 ESBL	.	.	.	.	.	.	.	.	.	.	.	.	.	.	.	.	.	.	.	.	.	.	.	.	.	.	.	.	.	.	.	.	.	.	.	.	.	.	.	.	.	.	.	.	.	.	.	.
62	CP125030.1:110903-111535 Escherichia coli strain KFS-D13 plasmid pKFS-D13 1 complete sequence	.	.	.	.	.	.	.	.	.	.	.	.	.	.	.	.	.	.	.	.	.	.	.	.	.	.	.	.	.	.	.	.	.	.	.	.	.	.	.	.	.	.	.	.	.	.	.	.
63	CP125176.1:158055-158687 Klebsiella pneumoniae strain 160 plasmid unnamed1 complete sequence	.	.	.	.	.	.	.	.	.	.	.	.	.	.	.	.	.	.	.	.	.	.	.	.	.	.	.	.	.	.	.	.	.	.	.	.	.	.	.	.	.	.	.	.	.	.	.	.
64	CP128774.1:18148-18780 Klebsiella pneumoniae strain CRE-015 plasmid pCRE-015 1 complete sequence	.	.	.	.	.	.	.	.	.	.	.	.	.	.	.	.	.	.	.	.	.	.	.	.	.	.	.	.	.	.	.	.	.	.	.	.	.	.	.	.	.	.	.	.	.	.	.	.
65	CP129242.1:40025-40657 Escherichia coli strain 1344 LBHALD plasmid p2 LBHALD complete sequence	.	.	.	.	.	.	.	.	.	.	.	.	.	.	.	.	.	.	.	.	.	.	.	.	.	.	.	.	.	.	.	.	.	.	.	.	.	.	.	.	.	.	.	.	.	.	.	.
66	CP132323.1:1921987-1922619 Morganella morganii strain 2022CK-00284 chromosome complete genome	.	.	.	.	.	.	.	.	.	.	.	.	.	.	.	.	.	.	.	.	.	.	.	.	.	.	.	.	.	.	.	.	.	.	.	.	.	.	.	.	.	.	.	.	.	.	.	.
67	CP132952.1:566976-567608 Escherichia coli strain RSM8751 chromosome	.	.	.	.	.	.	.	.	.	.	.	.	.	.	.	.	.	.	.	.	.	.	.	.	.	.	.	.	.	.	.	.	.	.	.	.	.	.	.	.	.	.	.	.	.	.	.	.
68	CP133211.1:15945-16577 Salmonella enterica strain ZZC1 plasmid pZZC1 complete sequence	.	.	.	.	.	.	.	.	.	.	.	.	.	.	.	.	.	.	.	.	.	.	.	.	.	.	.	.	.	.	.	.	.	.	.	.	.	.	.	.	.	.	.	.	.	.	.	.
69	CP137220.1:3286849-3287481 Proteus mirabilis strain PM23 chromosome complete genome	.	.	.	.	.	.	.	.	.	.	.	.	.	.	.	.	.	.	.	.	.	.	.	.	.	.	.	.	.	.	.	.	.	.	.	.	.	.	.	.	.	.	.	.	.	.	.	.
70	CP144366.1:154157-154789 Escherichia coli strain H106 plasmid pHu106-2 complete sequence	.	.	.	.	.	.	.	.	.	.	.	.	.	.	.	.	.	.	.	.	.	.	.	.	.	.	.	.	.	.	.	.	.	.	.	.	.	.	.	.	.	.	.	.	.	.	.	.
71	CP147069.1:3542024-3542656 Escherichia coli strain JKHS004 chromosome complete genome	.	.	.	.	.	.	.	.	.	.	.	.	.	.	.	.	.	.	.	.	.	.	.	.	.	.	.	.	.	.	.	.	.	.	.	.	.	.	.	.	.	.	.	.	.	.	.	.
72	CP158352.1:35830-36462 Escherichia coli strain 146 plasmid pMRSN146 p1 complete sequence	.	.	.	.	.	.	.	.	.	.	.	.	.	.	.	.	.	.	.	.	.	.	.	.	.	.	.	.	.	.	.	.	.	.	.	.	.	.	.	.	.	.	.	.	.	.	.	.
73	CP162950.1:118760-119392 Raoultella planticola strain CXW225 plasmid pCXW225 1 complete sequence	.	.	.	.	.	.	.	.	.	.	.	.	.	.	.	.	.	.	.	.	.	.	.	.	.	.	.	.	.	.	.	.	.	.	.	.	.	.	.	.	.	.	.	.	.	.	.	.
74	CP163545.1:13838-14470 Pseudomonas aeruginosa strain PAHT-1 plasmid pPAHT-1 complete sequence	.	.	.	.	.	.	.	.	.	.	.	.	.	.	.	.	.	.	.	.	.	.	.	.	.	.	.	.	.	.	.	.	.	.	.	.	.	.	.	.	.	.	.	.	.	.	.	.
75	LR822053.1:35200-35832 Citrobacter youngae isolate BB1468 genome assembly plasmid: pCY-OXA-1	.	.	.	.	.	.	.	.	.	.	.	.	.	.	.	.	.	.	.	.	.	.	.	.	.	.	.	.	.	.	.	.	.	.	.	.	.	.	.	.	.	.	.	.	.	.	.	.
76	LR890375.1:145707-146339 Klebsiella pneumoniae isolate INF250-sc-2280154 genome assembly plasmid: 2	.	.	.	.	.	.	.	.	.	.	.	.	.	.	.	.	.	.	.	.	.	.	.	.	.	.	.	.	.	.	.	.	.	.	.	.	.	.	.	.	.	.	.	.	.	.	.	.
77	LR890416.1:145704-146336 Klebsiella pneumoniae isolate INF313-sc-2280106 genome assembly plasmid: 2	.	.	.	.	.	.	.	.	.	.	.	.	.	.	.	.	.	.	.	.	.	.	.	.	.	.	.	.	.	.	.	.	.	.	.	.	.	.	.	.	.	.	.	.	.	.	.	.
78	MK192097.1:82106-82738 Klebsiella pneumoniae strain KP17-16 plasmid p17-16-CTX complete sequence	.	.	.	.	.	.	.	.	.	.	.	.	.	.	.	.	.	.	.	.	.	.	.	.	.	.	.	.	.	.	.	.	.	.	.	.	.	.	.	.	.	.	.	.	.	.	.	.
79	MK878894.2:15999-16631 Escherichia coli strain J53 plasmid pMG334 complete sequence	.	.	.	.	.	.	.	.	.	.	.	.	.	.	.	.	.	.	.	.	.	.	.	.	.	.	.	.	.	.	.	.	.	.	.	.	.	.	.	.	.	.	.	.	.	.	.	.
80	MW025965.1:153134-153766 Salmonella enterica strain 1-B7 plasmid p1-B7 complete sequence	.	.	.	.	.	.	.	.	.	.	.	.	.	.	.	.	.	.	.	.	.	.	.	.	.	.	.	.	.	.	.	.	.	.	.	.	.	.	.	.	.	.	.	.	.	.	.	.
81	MW192783.1:18355-18987 Enterobacter hormaechei subsp. steigerwaltii strain N20-00520 plasmid pN20520NDM complete sequence	.	.	.	.	.	.	.	.	.	.	.	.	.	.	.	.	.	.	.	.	.	.	.	.	.	.	.	.	.	.	.	.	.	.	.	.	.	.	.	.	.	.	.	.	.	.	.	.
82	MZ277865.1:99177-99809 Proteus mirabilis strain HBNNC12 integrating conjugative element ICEPmiChn-HBNNC12 mobile element complete sequence and peptide chain release factor 3 (prfC) gene complete cds	.	.	.	.	.	.	.	.	.	.	.	.	.	.	.	.	.	.	.	.	.	.	.	.	.	.	.	.	.	.	.	.	.	.	.	.	.	.	.	.	.	.	.	.	.	.	.	.
83	NG 064754.1:299-931 Proteus sp. VIITMP5 blaOXA gene for OXA-1 family class D beta-lactamase OXA-796 complete CDS	.	.	.	.	.	.	.	.	.	.	.	.	.	.	.	.	.	.	.	.	.	.	.	.	.	.	.	.	.	.	.	.	.	.	.	.	.	.	.	.	.	.	.	.	.	.	.	.
84	OM489428.1:20517-21149 Klebsiella pneumoniae strain 1203-2019 plasmid 1203 pKPN complete sequence	.	.	.	.	.	.	.	.	.	.	.	.	.	.	.	.	.	.	.	.	.	.	.	.	.	.	.	.	.	.	.	.	.	.	.	.	.	.	.	.	.	.	.	.	.	.	.	.
85	OM489432.1:116496-117128 Klebsiella pneumoniae strain 0213-2021 plasmid 0213 pKPN complete sequence	.	.	.	.	.	.	.	.	.	.	.	.	.	.	.	.	.	.	.	.	.	.	.	.	.	.	.	.	.	.	.	.	.	.	.	.	.	.	.	.	.	.	.	.	.	.	.	.
86	OM517175.1:995-1627 Escherichia coli class I integron aminoglycoside adenyltransferase (aadA1) and beta-lactamase OXA-1 (blaOXA-1) genes complete cds	.	.	.	.	.	.	.	.	.	.	.	.	.	.	.	.	.	.	.	.	.	.	.	.	.	.	.	.	.	.	.	.	.	.	.	.	.	.	.	.	.	.	.	.	.	.	.	.
87	OP290545.1:922-1554 Salmonella enterica subsp. enterica serovar Typhimurium strain LS002 plasmid pNDM5 LS002 complete sequence	.	.	.	.	.	.	.	.	.	.	.	.	.	.	.	.	.	.	.	.	.	.	.	.	.	.	.	.	.	.	.	.	.	.	.	.	.	.	.	.	.	.	.	.	.	.	.	.
88	OP378652.1:151027-151659 Klebsiella pneumoniae strain KLP00161 plasmid pKLP00161 2 complete sequence	.	.	.	.	.	.	.	.	.	.	.	.	.	.	.	.	.	.	.	.	.	.	.	.	.	.	.	.	.	.	.	.	.	.	.	.	.	.	.	.	.	.	.	.	.	.	.	.
89	OW849013.1:79031-79663 Klebsiella pneumoniae isolate 392 genome assembly plasmid: P2	.	.	.	.	.	.	.	.	.	.	.	.	.	.	.	.	.	.	.	.	.	.	.	.	.	.	.	.	.	.	.	.	.	.	.	.	.	.	.	.	.	.	.	.	.	.	.	.
90	OW849272.1:14328-14960 Klebsiella pneumoniae isolate 15 genome assembly plasmid: P1	.	.	.	.	.	.	.	.	.	.	.	.	.	.	.	.	.	.	.	.	.	.	.	.	.	.	.	.	.	.	.	.	.	.	.	.	.	.	.	.	.	.	.	.	.	.	.	.
91	OW968048.1:35673-36305 Klebsiella pneumoniae isolate 11 genome assembly plasmid: P1	.	.	.	.	.	.	.	.	.	.	.	.	.	.	.	.	.	.	.	.	.	.	.	.	.	.	.	.	.	.	.	.	.	.	.	.	.	.	.	.	.	.	.	.	.	.	.	.
92	OW968121.1:150636-151268 Klebsiella pneumoniae isolate 307 genome assembly plasmid: P1	.	.	.	.	.	.	.	.	.	.	.	.	.	.	.	.	.	.	.	.	.	.	.	.	.	.	.	.	.	.	.	.	.	.	.	.	.	.	.	.	.	.	.	.	.	.	.	.
93	OW968134.1:5694-6326 Klebsiella pneumoniae isolate 11 genome assembly plasmid: P1	.	.	.	.	.	.	.	.	.	.	.	.	.	.	.	.	.	.	.	.	.	.	.	.	.	.	.	.	.	.	.	.	.	.	.	.	.	.	.	.	.	.	.	.	.	.	.	.
94	OZ111313.1:26288-26920 Klebsiella pneumoniae strain Zagreb034 genome assembly plasmid: 4	.	.	.	.	.	.	.	.	.	.	.	.	.	.	.	.	.	.	.	.	.	.	.	.	.	.	.	.	.	.	.	.	.	.	.	.	.	.	.	.	.	.	.	.	.	.	.	.
95	OZ111360.1:102926-103558 Klebsiella pneumoniae strain Zagreb017 genome assembly plasmid: 2	.	.	.	.	.	.	.	.	.	.	.	.	.	.	.	.	.	.	.	.	.	.	.	.	.	.	.	.	.	.	.	.	.	.	.	.	.	.	.	.	.	.	.	.	.	.	.	.
96	OZ111492.1:85669-86301 Klebsiella pneumoniae strain Zagreb007 genome assembly plasmid: 2	.	.	.	.	.	.	.	.	.	.	.	.	.	.	.	.	.	.	.	.	.	.	.	.	.	.	.	.	.	.	.	.	.	.	.	.	.	.	.	.	.	.	.	.	.	.	.	.
97	OZ111503.1:85669-86301 Klebsiella pneumoniae strain Zagreb020 genome assembly plasmid: 2	.	.	.	.	.	.	.	.	.	.	.	.	.	.	.	.	.	.	.	.	.	.	.	.	.	.	.	.	.	.	.	.	.	.	.	.	.	.	.	.	.	.	.	.	.	.	.	.
98	PP320298.1:164684-165316 Citrobacter freundii strain 29A20CPO008 plasmid p29A20008 B OXA complete sequence	.	.	.	.	.	.	.	.	.	.	.	.	.	.	.	.	.	.	.	.	.	.	.	.	.	.	.	.	.	.	.	.	.	.	.	.	.	.	.	.	.	.	.	.	.	.	.	.
99	PP852731.1:110788-111420 Salmonella enterica subsp. enterica serovar Typhimurium plasmid pYY-2016-057-2 complete sequence	.	.	.	.	.	.	.	.	.	.	.	.	.	.	.	.	.	.	.	.	.	.	.	.	.	.	.	.	.	.	.	.	.	.	.	.	.	.	.	.	.	.	.	.	.	.	.	.
100	PQ066911.1:45531-46163 Escherichia coli strain WVB4e5 plasmid pIncF complete sequence	.	.	.	.	.	.	.	.	.	.	.	.	.	.	.	.	.	.	.	.	.	.	.	.	.	.	.	.	.	.	.	.	.	.	.	.	.	.	.	.	.	.	.	.	.	.	.	.
101	PQ066912.1:48877-49509 Escherichia coli strain S7232 plasmid pIncF complete sequence	.	.	.	.	.	.	.	.	.	.	.	.	.	.	.	.	.	.	.	.	.	.	.	.	.	.	.	.	.	.	.	.	.	.	.	.	.	.	.	.	.	.	.	.	.	.	.	.
1	AP019286.1:394-1026 Klebsiella oxytoca MRY14-247 plasmid pMRY14-247KOX 2 DNA contig 13	A	A	T	T	A	T	C	T	C	A	A	A	G	A	T	T	T	T	G	A	T	T	A	T	G	G	A	A	A	T	C	A	A	G	A	C	T	T	C	T	C	T	G	G	A	G	A	T
2	AP024561.1:2955010-2955642 Escherichia coli NIPH17 0036 DNA complete genome	.	.	.	.	.	.	.	.	.	.	.	.	.	.	.	.	.	.	.	.	.	.	.	.	.	.	.	.	.	.	.	.	.	.	.	.	.	.	.	.	.	.	.	.	.	.	.	.
3	AP026789.1:150166-150798 Escherichia coli IPCEC42 plasmid pIPCEC42 1 DNA complete sequence	.	.	.	.	.	.	.	.	.	.	.	.	.	.	.	.	.	.	.	.	.	.	.	.	.	.	.	.	.	.	.	.	.	.	.	.	.	.	.	.	.	.	.	.	.	.	.	.
4	AP027265.1:6481-7113 Klebsiella pneumoniae TA8711 plasmid pTA8711-2 DNA complete sequence	.	.	.	.	.	.	.	.	.	.	.	.	.	.	.	.	.	.	.	.	.	.	.	.	.	.	.	.	.	.	.	.	.	.	.	.	.	.	.	.	.	.	.	.	.	.	.	.
5	AP029257.1:124921-125553 Klebsiella pneumoniae subsp. pneumoniae JBBGAAF 19 0043 plasmid pJBBGAAF19431 DNA complete sequence	.	.	.	.	.	.	.	.	.	.	.	.	.	.	.	.	.	.	.	.	.	.	.	.	.	.	.	.	.	.	.	.	.	.	.	.	.	.	.	.	.	.	.	.	.	.	.	.
6	CP031190.1:34106-34738 Salmonella enterica subsp. enterica serovar Indiana strain 222 plasmid unnamed1 complete sequence	.	.	.	.	.	.	.	.	.	.	.	.	.	.	.	.	.	.	.	.	.	.	.	.	.	.	.	.	.	.	.	.	.	.	.	.	.	.	.	.	.	.	.	.	.	.	.	.
7	CP032425.1:14333-14965 Escherichia coli strain SCEC020001 plasmid pOXA1 020001 complete sequence	.	.	.	.	.	.	.	.	.	.	.	.	.	.	.	.	.	.	.	.	.	.	.	.	.	.	.	.	.	.	.	.	.	.	.	.	.	.	.	.	.	.	.	.	.	.	.	.
8	CP034406.1:75429-76061 Klebsiella pneumoniae strain NH34 plasmid pNH34.1 complete sequence	.	.	.	.	.	.	.	.	.	.	.	.	.	.	.	.	.	.	.	.	.	.	.	.	.	.	.	.	.	.	.	.	.	.	.	.	.	.	.	.	.	.	.	.	.	.	.	.
9	CP039534.1:19016-19648 Klebsiella pneumoniae strain cre20 plasmid unnamed7 complete sequence	.	.	.	.	.	.	.	.	.	.	.	.	.	.	.	.	.	.	.	.	.	.	.	.	.	.	.	.	.	.	.	.	.	.	.	.	.	.	.	.	.	.	.	.	.	.	.	.
10	CP039534.1:85920-86552 Klebsiella pneumoniae strain cre20 plasmid unnamed7 complete sequence	.	.	.	.	.	.	.	.	.	.	.	.	.	.	.	.	.	.	.	.	.	.	.	.	.	.	.	.	.	.	.	.	.	.	.	.	.	.	.	.	.	.	.	.	.	.	.	.
11	CP039829.1:307026-307658 Klebsiella pneumoniae strain C2315 plasmid pC2315-2-NDM complete sequence	.	.	.	.	.	.	.	.	.	.	.	.	.	.	.	.	.	.	.	.	.	.	.	.	.	.	.	.	.	.	.	.	.	.	.	.	.	.	.	.	.	.	.	.	.	.	.	.
12	CP040398.1:6191-6823 Escherichia coli strain BA22372 plasmid pCTX-M-15 22372 complete sequence	.	.	.	.	.	.	.	.	.	.	.	.	.	.	.	.	.	.	.	.	.	.	.	.	.	.	.	.	.	.	.	.	.	.	.	.	.	.	.	.	.	.	.	.	.	.	.	.
13	CP047280.1:157501-158133 Citrobacter freundii strain N18-04128 plasmid pCf4128 complete sequence	.	.	.	.	.	.	.	.	.	.	.	.	.	.	.	.	.	.	.	.	.	.	.	.	.	.	.	.	.	.	.	.	.	.	.	.	.	.	.	.	.	.	.	.	.	.	.	.
14	CP047288.1:50392-51024 Proteus terrae subsp. cibarius strain G11 plasmid p152 complete sequence	.	.	.	.	.	.	.	.	.	.	.	.	.	.	.	.	.	.	.	.	.	.	.	.	.	.	.	.	.	.	.	.	.	.	.	.	.	.	.	.	.	.	.	.	.	.	.	.
15	CP048391.1:65382-66014 Klebsiella pneumoniae strain S01 plasmid pKPS01 p2 complete sequence	.	.	.	.	.	.	.	.	.	.	.	.	.	.	.	.	.	.	.	.	.	.	.	.	.	.	.	.	.	.	.	.	.	.	.	.	.	.	.	.	.	.	.	.	.	.	.	.
16	CP048606.1:5090704-5091336 Escherichia coli strain US32 chromosome complete genome	.	.	.	.	.	.	.	.	.	.	.	.	.	.	.	.	.	.	.	.	.	.	.	.	.	.	.	.	.	.	.	.	.	.	.	.	.	.	.	.	.	.	.	.	.	.	.	.
17	CP050205.1:6728558-6729190 Escherichia coli strain RH-048-CS chromosome	.	.	.	.	.	.	.	.	.	.	.	.	.	.	.	.	.	.	.	.	.	.	.	.	.	.	.	.	.	.	.	.	.	.	.	.	.	.	.	.	.	.	.	.	.	.	.	.
18	CP050681.1:78820-79452 Klebsiella variicola strain SHET-01 plasmid pNDM-IMP-1 complete sequence	.	.	.	.	.	.	.	.	.	.	.	.	.	.	.	.	.	.	.	.	.	.	.	.	.	.	.	.	.	.	.	.	.	.	.	.	.	.	.	.	.	.	.	.	.	.	.	.
19	CP050729.1:113126-113758 Salmonella enterica subsp. enterica serovar Typhimurium strain ST106 plasmid pST106-1 complete sequence	.	.	.	.	.	.	.	.	.	.	.	.	.	.	.	.	.	.	.	.	.	.	.	.	.	.	.	.	.	.	.	.	.	.	.	.	.	.	.	.	.	.	.	.	.	.	.	.
20	CP052177.1:1289742-1290374 Klebsiella pneumoniae strain F16KP0045 chromosome complete genome	.	.	.	.	.	.	.	.	.	.	.	.	.	.	.	.	.	.	.	.	.	.	.	.	.	.	.	.	.	.	.	.	.	.	.	.	.	.	.	.	.	.	.	.	.	.	.	.
21	CP052189.1:2279682-2280314 Klebsiella pneumoniae strain F16KP0019 chromosome complete genome	.	.	.	.	.	.	.	.	.	.	.	.	.	.	.	.	.	.	.	.	.	.	.	.	.	.	.	.	.	.	.	.	.	.	.	.	.	.	.	.	.	.	.	.	.	.	.	.
22	CP052276.1:91448-92080 Klebsiella pneumoniae strain E16KP0241 plasmid pE16KP0241-1 complete sequence	.	.	.	.	.	.	.	.	.	.	.	.	.	.	.	.	.	.	.	.	.	.	.	.	.	.	.	.	.	.	.	.	.	.	.	.	.	.	.	.	.	.	.	.	.	.	.	.
23	CP052356.1:684705-685337 Klebsiella pneumoniae strain D16KP0144 chromosome complete genome	.	.	.	.	.	.	.	.	.	.	.	.	.	.	.	.	.	.	.	.	.	.	.	.	.	.	.	.	.	.	.	.	.	.	.	.	.	.	.	.	.	.	.	.	.	.	.	.
24	CP053615.1:2492174-2492806 Proteus mirabilis strain MPE0734 chromosome complete genome	.	.	.	.	.	.	.	.	.	.	.	.	.	.	.	.	.	.	.	.	.	.	.	.	.	.	.	.	.	.	.	.	.	.	.	.	.	.	.	.	.	.	.	.	.	.	.	.
25	CP059131.1:67048-67680 Escherichia coli strain Ec55 plasmid pEc55 1 complete sequence	.	.	.	.	.	.	.	.	.	.	.	.	.	.	.	.	.	.	.	.	.	.	.	.	.	.	.	.	.	.	.	.	.	.	.	.	.	.	.	.	.	.	.	.	.	.	.	.
26	CP060441.1:3638305-3638937 Citrobacter cronae strain S175-1 chromosome complete genome	.	.	.	.	.	.	.	.	.	.	.	.	.	.	.	.	.	.	.	.	.	.	.	.	.	.	.	.	.	.	.	.	.	.	.	.	.	.	.	.	.	.	.	.	.	.	.	.
27	CP060886.1:14323-14955 Escherichia coli strain EC24 plasmid pEC24-2 complete sequence	.	.	.	.	.	.	.	.	.	.	.	.	.	.	.	.	.	.	.	.	.	.	.	.	.	.	.	.	.	.	.	.	.	.	.	.	.	.	.	.	.	.	.	.	.	.	.	.
28	CP061377.1:366068-366700 Pseudomonas aeruginosa strain HS17-127 plasmid pHS17-127 complete sequence	.	.	.	.	.	.	.	.	.	.	.	.	.	.	.	.	.	.	.	.	.	.	.	.	.	.	.	.	.	.	.	.	.	.	.	.	.	.	.	.	.	.	.	.	.	.	.	.
29	CP061495.1:140373-141005 Enterobacter hormaechei subsp. xiangfangensis strain GENC200 plasmid pGENC200 complete sequence	.	.	.	.	.	.	.	.	.	.	.	.	.	.	.	.	.	.	.	.	.	.	.	.	.	.	.	.	.	.	.	.	.	.	.	.	.	.	.	.	.	.	.	.	.	.	.	.
30	CP063440.1:3314962-3315594 Proteus mirabilis strain Yak 2019 chromosome complete genome	.	.	.	.	.	.	.	.	.	.	.	.	.	.	.	.	.	.	.	.	.	.	.	.	.	.	.	.	.	.	.	.	.	.	.	.	.	.	.	.	.	.	.	.	.	.	.	.
31	CP063914.1:46866-47498 Klebsiella pneumoniae strain BM336-2-1 plasmid pBM336-2-1 complete sequence	.	.	.	.	.	.	.	.	.	.	.	.	.	.	.	.	.	.	.	.	.	.	.	.	.	.	.	.	.	.	.	.	.	.	.	.	.	.	.	.	.	.	.	.	.	.	.	.
32	CP064672.1:189301-189933 Salmonella sp. SJTUF14146 chromosome complete genome	.	.	.	.	.	.	.	.	.	.	.	.	.	.	.	.	.	.	.	.	.	.	.	.	.	.	.	.	.	.	.	.	.	.	.	.	.	.	.	.	.	.	.	.	.	.	.	.
33	CP065164.1:168503-169135 Klebsiella variicola strain KPN029 plasmid unnamed2 complete sequence	.	.	.	.	.	.	.	.	.	.	.	.	.	.	.	.	.	.	.	.	.	.	.	.	.	.	.	.	.	.	.	.	.	.	.	.	.	.	.	.	.	.	.	.	.	.	.	.
34	CP067705.1:46232-46864 Klebsiella pneumoniae strain ARLG-4851 plasmid pC349 2 complete sequence	.	.	.	.	.	.	.	.	.	.	.	.	.	.	.	.	.	.	.	.	.	.	.	.	.	.	.	.	.	.	.	.	.	.	.	.	.	.	.	.	.	.	.	.	.	.	.	.
35	CP068445.1:283488-284120 Klebsiella quasipneumoniae strain SWMUF35 plasmid pA complete sequence	.	.	.	.	.	.	.	.	.	.	.	.	.	.	.	.	.	.	.	.	.	.	.	.	.	.	.	.	.	.	.	.	.	.	.	.	.	.	.	.	.	.	.	.	.	.	.	.
36	CP068905.1:54491-55123 Klebsiella pneumoniae strain RIVM C019523 plasmid pRIVM C019523 2 complete sequence	.	.	.	.	.	.	.	.	.	.	.	.	.	.	.	.	.	.	.	.	.	.	.	.	.	.	.	.	.	.	.	.	.	.	.	.	.	.	.	.	.	.	.	.	.	.	.	.
37	CP069590.1:2407-3039 Escherichia coli strain FDAARGOS 1266 plasmid unnamed1 complete sequence	.	.	.	.	.	.	.	.	.	.	.	.	.	.	.	.	.	.	.	.	.	.	.	.	.	.	.	.	.	.	.	.	.	.	.	.	.	.	.	.	.	.	.	.	.	.	.	.
38	CP070571.1:23166-23798 Proteus mirabilis strain PM52260 plasmid p52260 KPC complete sequence	.	.	.	.	.	.	.	.	.	.	.	.	.	.	.	.	.	.	.	.	.	.	.	.	.	.	.	.	.	.	.	.	.	.	.	.	.	.	.	.	.	.	.	.	.	.	.	.
39	CP082001.1:5189946-5190578 Klebsiella pneumoniae strain KP18-1 chromosome complete genome	.	.	.	.	.	.	.	.	.	.	.	.	.	.	.	.	.	.	.	.	.	.	.	.	.	.	.	.	.	.	.	.	.	.	.	.	.	.	.	.	.	.	.	.	.	.	.	.
40	CP082043.1:157760-158392 Klebsiella pneumoniae strain KP19-2196 plasmid pKP19-2196-1 complete sequence	.	.	.	.	.	.	.	.	.	.	.	.	.	.	.	.	.	.	.	.	.	.	.	.	.	.	.	.	.	.	.	.	.	.	.	.	.	.	.	.	.	.	.	.	.	.	.	.
41	CP083644.1:273907-274539 Enterobacter bugandensis strain FDAARGOS 1496 plasmid unnamed complete sequence	.	.	.	.	.	.	.	.	.	.	.	.	.	.	.	.	.	.	.	.	.	.	.	.	.	.	.	.	.	.	.	.	.	.	.	.	.	.	.	.	.	.	.	.	.	.	.	.
42	CP088861.1:54427-55059 Escherichia coli strain A16EC0305 plasmid pA16EC0305-1 complete sequence	.	.	.	.	.	.	.	.	.	.	.	.	.	.	.	.	.	.	.	.	.	.	.	.	.	.	.	.	.	.	.	.	.	.	.	.	.	.	.	.	.	.	.	.	.	.	.	.
43	CP089400.1:153240-153872 Klebsiella oxytoca strain Kox26 plasmid pKOX26 1 complete sequence	.	.	.	.	.	.	.	.	.	.	.	.	.	.	.	.	.	.	.	.	.	.	.	.	.	.	.	.	.	.	.	.	.	.	.	.	.	.	.	.	.	.	.	.	.	.	.	.
44	CP090267.1:4613071-4613703 Escherichia coli strain E-T70 chromosome complete genome	.	.	.	.	.	.	.	.	.	.	.	.	.	.	.	.	.	.	.	.	.	.	.	.	.	.	.	.	.	.	.	.	.	.	.	.	.	.	.	.	.	.	.	.	.	.	.	.
45	CP091541.1:117615-118247 Salmonella enterica subsp. enterica serovar Typhimurium strain S46L1 plasmid pMCR S46L1 complete sequence	.	.	.	.	.	.	.	.	.	.	.	.	.	.	.	.	.	.	.	.	.	.	.	.	.	.	.	.	.	.	.	.	.	.	.	.	.	.	.	.	.	.	.	.	.	.	.	.
46	CP093471.1:4210161-4210793 Klebsiella pneumoniae strain VA591 chromosome complete genome	.	.	.	.	.	.	.	.	.	.	.	.	.	.	.	.	.	.	.	.	.	.	.	.	.	.	.	.	.	.	.	.	.	.	.	.	.	.	.	.	.	.	.	.	.	.	.	.
47	CP097225.1:108635-109267 Klebsiella pneumoniae strain 11 plasmid p122.3 complete sequence	.	.	.	.	.	.	.	.	.	.	.	.	.	.	.	.	.	.	.	.	.	.	.	.	.	.	.	.	.	.	.	.	.	.	.	.	.	.	.	.	.	.	.	.	.	.	.	.
48	CP101041.1:94123-94755 Citrobacter meridianamericanus strain OT115 plasmid unnamed1 complete sequence	.	.	.	.	.	.	.	.	.	.	.	.	.	.	.	.	.	.	.	.	.	.	.	.	.	.	.	.	.	.	.	.	.	.	.	.	.	.	.	.	.	.	.	.	.	.	.	.
49	CP102215.1:2788394-2789026 Shigella flexneri strain 1489814 chromosome complete genome	.	.	.	.	.	.	.	.	.	.	.	.	.	.	.	.	.	.	.	.	.	.	.	.	.	.	.	.	.	.	.	.	.	.	.	.	.	.	.	.	.	.	.	.	.	.	.	.
50	CP103555.1:73152-73784 Klebsiella michiganensis strain 5088 plasmid pMB8590 1 complete sequence	.	.	.	.	.	.	.	.	.	.	.	.	.	.	.	.	.	.	.	.	.	.	.	.	.	.	.	.	.	.	.	.	.	.	.	.	.	.	.	.	.	.	.	.	.	.	.	.
51	CP103561.1:114039-114671 Klebsiella pneumoniae strain 5165 plasmid pMB8251 1 complete sequence	.	.	.	.	.	.	.	.	.	.	.	.	.	.	.	.	.	.	.	.	.	.	.	.	.	.	.	.	.	.	.	.	.	.	.	.	.	.	.	.	.	.	.	.	.	.	.	.
52	CP104956.1:47552-48184 Citrobacter portucalensis strain sc18412783 plasmid pCPsc18-2783-KPC2	.	.	.	.	.	.	.	.	.	.	.	.	.	.	.	.	.	.	.	.	.	.	.	.	.	.	.	.	.	.	.	.	.	.	.	.	.	.	.	.	.	.	.	.	.	.	.	.
53	CP106888.1:20385-21017 Klebsiella pneumoniae strain KPN PAT 001 plasmid unnamed2 complete sequence	.	.	.	.	.	.	.	.	.	.	.	.	.	.	.	.	.	.	.	.	.	.	.	.	.	.	.	.	.	.	.	.	.	.	.	.	.	.	.	.	.	.	.	.	.	.	.	.
54	CP114338.1:28391-29023 Escherichia coli strain 2022CK-00554 plasmid unnamed1 complete sequence	.	.	.	.	.	.	.	.	.	.	.	.	.	.	.	.	.	.	.	.	.	.	.	.	.	.	.	.	.	.	.	.	.	.	.	.	.	.	.	.	.	.	.	.	.	.	.	.
55	CP117050.1:14332-14964 Escherichia coli strain MLI106K4 plasmid p174 MLI106-4 complete sequence	.	.	.	.	.	.	.	.	.	.	.	.	.	.	.	.	.	.	.	.	.	.	.	.	.	.	.	.	.	.	.	.	.	.	.	.	.	.	.	.	.	.	.	.	.	.	.	.
56	CP120891.1:57012-57644 Klebsiella pneumoniae isolate GIMC1006:Kpn-102106 plasmid pKpn-102106-1	.	.	.	.	.	.	.	.	.	.	.	.	.	.	.	.	.	.	.	.	.	.	.	.	.	.	.	.	.	.	.	.	.	.	.	.	.	.	.	.	.	.	.	.	.	.	.	.
57	CP121140.1:59510-60142 Klebsiella pneumoniae strain UHD-4 PH plasmid pESBL-PH-4 complete sequence	.	.	.	.	.	.	.	.	.	.	.	.	.	.	.	.	.	.	.	.	.	.	.	.	.	.	.	.	.	.	.	.	.	.	.	.	.	.	.	.	.	.	.	.	.	.	.	.
58	CP121146.1:92763-93395 Klebsiella pneumoniae strain UHD-56 PH plasmid pESBL-PH-56 complete sequence	.	.	.	.	.	.	.	.	.	.	.	.	.	.	.	.	.	.	.	.	.	.	.	.	.	.	.	.	.	.	.	.	.	.	.	.	.	.	.	.	.	.	.	.	.	.	.	.
59	CP122381.1:4694873-4695505 Klebsiella pneumoniae subsp. pneumoniae strain KPN-68 chromosome complete genome	.	.	.	.	.	.	.	.	.	.	.	.	.	.	.	.	.	.	.	.	.	.	.	.	.	.	.	.	.	.	.	.	.	.	.	.	.	.	.	.	.	.	.	.	.	.	.	.
60	CP123197.1:3055017-3055649 Escherichia coli strain C-SRM-3 chromosome complete genome	.	.	.	.	.	.	.	.	.	.	.	.	.	.	.	.	.	.	.	.	.	.	.	.	.	.	.	.	.	.	.	.	.	.	.	.	.	.	.	.	.	.	.	.	.	.	.	.
61	CP124153.1:53405-54037 Klebsiella pneumoniae strain BL12456 plasmid Kp pBL12456 ESBL	.	.	.	.	.	.	.	.	.	.	.	.	.	.	.	.	.	.	.	.	.	.	.	.	.	.	.	.	.	.	.	.	.	.	.	.	.	.	.	.	.	.	.	.	.	.	.	.
62	CP125030.1:110903-111535 Escherichia coli strain KFS-D13 plasmid pKFS-D13 1 complete sequence	.	.	.	.	.	.	.	.	.	.	.	.	.	.	.	.	.	.	.	.	.	.	.	.	.	.	.	.	.	.	.	.	.	.	.	.	.	.	.	.	.	.	.	.	.	.	.	.
63	CP125176.1:158055-158687 Klebsiella pneumoniae strain 160 plasmid unnamed1 complete sequence	.	.	.	.	.	.	.	.	.	.	.	.	.	.	.	.	.	.	.	.	.	.	.	.	.	.	.	.	.	.	.	.	.	.	.	.	.	.	.	.	.	.	.	.	.	.	.	.
64	CP128774.1:18148-18780 Klebsiella pneumoniae strain CRE-015 plasmid pCRE-015 1 complete sequence	.	.	.	.	.	.	.	.	.	.	.	.	.	.	.	.	.	.	.	.	.	.	.	.	.	.	.	.	.	.	.	.	.	.	.	.	.	.	.	.	.	.	.	.	.	.	.	.
65	CP129242.1:40025-40657 Escherichia coli strain 1344 LBHALD plasmid p2 LBHALD complete sequence	.	.	.	.	.	.	.	.	.	.	.	.	.	.	.	.	.	.	.	.	.	.	.	.	.	.	.	.	.	.	.	.	.	.	.	.	.	.	.	.	.	.	.	.	.	.	.	.
66	CP132323.1:1921987-1922619 Morganella morganii strain 2022CK-00284 chromosome complete genome	.	.	.	.	.	.	.	.	.	.	.	.	.	.	.	.	.	.	.	.	.	.	.	.	.	.	.	.	.	.	.	.	.	.	.	.	.	.	.	.	.	.	.	.	.	.	.	.
67	CP132952.1:566976-567608 Escherichia coli strain RSM8751 chromosome	.	.	.	.	.	.	.	.	.	.	.	.	.	.	.	.	.	.	.	.	.	.	.	.	.	.	.	.	.	.	.	.	.	.	.	.	.	.	.	.	.	.	.	.	.	.	.	.
68	CP133211.1:15945-16577 Salmonella enterica strain ZZC1 plasmid pZZC1 complete sequence	.	.	.	.	.	.	.	.	.	.	.	.	.	.	.	.	.	.	.	.	.	.	.	.	.	.	.	.	.	.	.	.	.	.	.	.	.	.	.	.	.	.	.	.	.	.	.	.
69	CP137220.1:3286849-3287481 Proteus mirabilis strain PM23 chromosome complete genome	.	.	.	.	.	.	.	.	.	.	.	.	.	.	.	.	.	.	.	.	.	.	.	.	.	.	.	.	.	.	.	.	.	.	.	.	.	.	.	.	.	.	.	.	.	.	.	.
70	CP144366.1:154157-154789 Escherichia coli strain H106 plasmid pHu106-2 complete sequence	.	.	.	.	.	.	.	.	.	.	.	.	.	.	.	.	.	.	.	.	.	.	.	.	.	.	.	.	.	.	.	.	.	.	.	.	.	.	.	.	.	.	.	.	.	.	.	.
71	CP147069.1:3542024-3542656 Escherichia coli strain JKHS004 chromosome complete genome	.	.	.	.	.	.	.	.	.	.	.	.	.	.	.	.	.	.	.	.	.	.	.	.	.	.	.	.	.	.	.	.	.	.	.	.	.	.	.	.	.	.	.	.	.	.	.	.
72	CP158352.1:35830-36462 Escherichia coli strain 146 plasmid pMRSN146 p1 complete sequence	.	.	.	.	.	.	.	.	.	.	.	.	.	.	.	.	.	.	.	.	.	.	.	.	.	.	.	.	.	.	.	.	.	.	.	.	.	.	.	.	.	.	.	.	.	.	.	.
73	CP162950.1:118760-119392 Raoultella planticola strain CXW225 plasmid pCXW225 1 complete sequence	.	.	.	.	.	.	.	.	.	.	.	.	.	.	.	.	.	.	.	.	.	.	.	.	.	.	.	.	.	.	.	.	.	.	.	.	.	.	.	.	.	.	.	.	.	.	.	.
74	CP163545.1:13838-14470 Pseudomonas aeruginosa strain PAHT-1 plasmid pPAHT-1 complete sequence	.	.	.	.	.	.	.	.	.	.	.	.	.	.	.	.	.	.	.	.	.	.	.	.	.	.	.	.	.	.	.	.	.	.	.	.	.	.	.	.	.	.	.	.	.	.	.	.
75	LR822053.1:35200-35832 Citrobacter youngae isolate BB1468 genome assembly plasmid: pCY-OXA-1	.	.	.	.	.	.	.	.	.	.	.	.	.	.	.	.	.	.	.	.	.	.	.	.	.	.	.	.	.	.	.	.	.	.	.	.	.	.	.	.	.	.	.	.	.	.	.	.
76	LR890375.1:145707-146339 Klebsiella pneumoniae isolate INF250-sc-2280154 genome assembly plasmid: 2	.	.	.	.	.	.	.	.	.	.	.	.	.	.	.	.	.	.	.	.	.	.	.	.	.	.	.	.	.	.	.	.	.	.	.	.	.	.	.	.	.	.	.	.	.	.	.	.
77	LR890416.1:145704-146336 Klebsiella pneumoniae isolate INF313-sc-2280106 genome assembly plasmid: 2	.	.	.	.	.	.	.	.	.	.	.	.	.	.	.	.	.	.	.	.	.	.	.	.	.	.	.	.	.	.	.	.	.	.	.	.	.	.	.	.	.	.	.	.	.	.	.	.
78	MK192097.1:82106-82738 Klebsiella pneumoniae strain KP17-16 plasmid p17-16-CTX complete sequence	.	.	.	.	.	.	.	.	.	.	.	.	.	.	.	.	.	.	.	.	.	.	.	.	.	.	.	.	.	.	.	.	.	.	.	.	.	.	.	.	.	.	.	.	.	.	.	.
79	MK878894.2:15999-16631 Escherichia coli strain J53 plasmid pMG334 complete sequence	.	.	.	.	.	.	.	.	.	.	.	.	.	.	.	.	.	.	.	.	.	.	.	.	.	.	.	.	.	.	.	.	.	.	.	.	.	.	.	.	.	.	.	.	.	.	.	.
80	MW025965.1:153134-153766 Salmonella enterica strain 1-B7 plasmid p1-B7 complete sequence	.	.	.	.	.	.	.	.	.	.	.	.	.	.	.	.	.	.	.	.	.	.	.	.	.	.	.	.	.	.	.	.	.	.	.	.	.	.	.	.	.	.	.	.	.	.	.	.
81	MW192783.1:18355-18987 Enterobacter hormaechei subsp. steigerwaltii strain N20-00520 plasmid pN20520NDM complete sequence	.	.	.	.	.	.	.	.	.	.	.	.	.	.	.	.	.	.	.	.	.	.	.	.	.	.	.	.	.	.	.	.	.	.	.	.	.	.	.	.	.	.	.	.	.	.	.	.
82	MZ277865.1:99177-99809 Proteus mirabilis strain HBNNC12 integrating conjugative element ICEPmiChn-HBNNC12 mobile element complete sequence and peptide chain release factor 3 (prfC) gene complete cds	.	.	.	.	.	.	.	.	.	.	.	.	.	.	.	.	.	.	.	.	.	.	.	.	.	.	.	.	.	.	.	.	.	.	.	.	.	.	.	.	.	.	.	.	.	.	.	.
83	NG 064754.1:299-931 Proteus sp. VIITMP5 blaOXA gene for OXA-1 family class D beta-lactamase OXA-796 complete CDS	.	.	.	.	.	.	.	.	.	.	.	.	.	.	.	.	.	.	.	.	.	.	.	.	.	.	.	.	.	.	.	.	.	.	.	.	.	.	.	.	.	.	.	.	.	.	.	.
84	OM489428.1:20517-21149 Klebsiella pneumoniae strain 1203-2019 plasmid 1203 pKPN complete sequence	.	.	.	.	.	.	.	.	.	.	.	.	.	.	.	.	.	.	.	.	.	.	.	.	.	.	.	.	.	.	.	.	.	.	.	.	.	.	.	.	.	.	.	.	.	.	.	.
85	OM489432.1:116496-117128 Klebsiella pneumoniae strain 0213-2021 plasmid 0213 pKPN complete sequence	.	.	.	.	.	.	.	.	.	.	.	.	.	.	.	.	.	.	.	.	.	.	.	.	.	.	.	.	.	.	.	.	.	.	.	.	.	.	.	.	.	.	.	.	.	.	.	.
86	OM517175.1:995-1627 Escherichia coli class I integron aminoglycoside adenyltransferase (aadA1) and beta-lactamase OXA-1 (blaOXA-1) genes complete cds	.	.	.	.	.	.	.	.	.	.	.	.	.	.	.	.	.	.	.	.	.	.	.	.	.	.	.	.	.	.	.	.	.	.	.	.	.	.	.	.	.	.	.	.	.	.	.	.
87	OP290545.1:922-1554 Salmonella enterica subsp. enterica serovar Typhimurium strain LS002 plasmid pNDM5 LS002 complete sequence	.	.	.	.	.	.	.	.	.	.	.	.	.	.	.	.	.	.	.	.	.	.	.	.	.	.	.	.	.	.	.	.	.	.	.	.	.	.	.	.	.	.	.	.	.	.	.	.
88	OP378652.1:151027-151659 Klebsiella pneumoniae strain KLP00161 plasmid pKLP00161 2 complete sequence	.	.	.	.	.	.	.	.	.	.	.	.	.	.	.	.	.	.	.	.	.	.	.	.	.	.	.	.	.	.	.	.	.	.	.	.	.	.	.	.	.	.	.	.	.	.	.	.
89	OW849013.1:79031-79663 Klebsiella pneumoniae isolate 392 genome assembly plasmid: P2	.	.	.	.	.	.	.	.	.	.	.	.	.	.	.	.	.	.	.	.	.	.	.	.	.	.	.	.	.	.	.	.	.	.	.	.	.	.	.	.	.	.	.	.	.	.	.	.
90	OW849272.1:14328-14960 Klebsiella pneumoniae isolate 15 genome assembly plasmid: P1	.	.	.	.	.	.	.	.	.	.	.	.	.	.	.	.	.	.	.	.	.	.	.	.	.	.	.	.	.	.	.	.	.	.	.	.	.	.	.	.	.	.	.	.	.	.	.	.
91	OW968048.1:35673-36305 Klebsiella pneumoniae isolate 11 genome assembly plasmid: P1	.	.	.	.	.	.	.	.	.	.	.	.	.	.	.	.	.	.	.	.	.	.	.	.	.	.	.	.	.	.	.	.	.	.	.	.	.	.	.	.	.	.	.	.	.	.	.	.
92	OW968121.1:150636-151268 Klebsiella pneumoniae isolate 307 genome assembly plasmid: P1	.	.	.	.	.	.	.	.	.	.	.	.	.	.	.	.	.	.	.	.	.	.	.	.	.	.	.	.	.	.	.	.	.	.	.	.	.	.	.	.	.	.	.	.	.	.	.	.
93	OW968134.1:5694-6326 Klebsiella pneumoniae isolate 11 genome assembly plasmid: P1	.	.	.	.	.	.	.	.	.	.	.	.	.	.	.	.	.	.	.	.	.	.	.	.	.	.	.	.	.	.	.	.	.	.	.	.	.	.	.	.	.	.	.	.	.	.	.	.
94	OZ111313.1:26288-26920 Klebsiella pneumoniae strain Zagreb034 genome assembly plasmid: 4	.	.	.	.	.	.	.	.	.	.	.	.	.	.	.	.	.	.	.	.	.	.	.	.	.	.	.	.	.	.	.	.	.	.	.	.	.	.	.	.	.	.	.	.	.	.	.	.
95	OZ111360.1:102926-103558 Klebsiella pneumoniae strain Zagreb017 genome assembly plasmid: 2	.	.	.	.	.	.	.	.	.	.	.	.	.	.	.	.	.	.	.	.	.	.	.	.	.	.	.	.	.	.	.	.	.	.	.	.	.	.	.	.	.	.	.	.	.	.	.	.
96	OZ111492.1:85669-86301 Klebsiella pneumoniae strain Zagreb007 genome assembly plasmid: 2	.	.	.	.	.	.	.	.	.	.	.	.	.	.	.	.	.	.	.	.	.	.	.	.	.	.	.	.	.	.	.	.	.	.	.	.	.	.	.	.	.	.	.	.	.	.	.	.
97	OZ111503.1:85669-86301 Klebsiella pneumoniae strain Zagreb020 genome assembly plasmid: 2	.	.	.	.	.	.	.	.	.	.	.	.	.	.	.	.	.	.	.	.	.	.	.	.	.	.	.	.	.	.	.	.	.	.	.	.	.	.	.	.	.	.	.	.	.	.	.	.
98	PP320298.1:164684-165316 Citrobacter freundii strain 29A20CPO008 plasmid p29A20008 B OXA complete sequence	.	.	.	.	.	.	.	.	.	.	.	.	.	.	.	.	.	.	.	.	.	.	.	.	.	.	.	.	.	.	.	.	.	.	.	.	.	.	.	.	.	.	.	.	.	.	.	.
99	PP852731.1:110788-111420 Salmonella enterica subsp. enterica serovar Typhimurium plasmid pYY-2016-057-2 complete sequence	.	.	.	.	.	.	.	.	.	.	.	.	.	.	.	.	.	.	.	.	.	.	.	.	.	.	.	.	.	.	.	.	.	.	.	.	.	.	.	.	.	.	.	.	.	.	.	.
100	PQ066911.1:45531-46163 Escherichia coli strain WVB4e5 plasmid pIncF complete sequence	.	.	.	.	.	.	.	.	.	.	.	.	.	.	.	.	.	.	.	.	.	.	.	.	.	.	.	.	.	.	.	.	.	.	.	.	.	.	.	.	.	.	.	.	.	.	.	.
101	PQ066912.1:48877-49509 Escherichia coli strain S7232 plasmid pIncF complete sequence	.	.	.	.	.	.	.	.	.	.	.	.	.	.	.	.	.	.	.	.	.	.	.	.	.	.	.	.	.	.	.	.	.	.	.	.	.	.	.	.	.	.	.	.	.	.	.	.
1	AP019286.1:394-1026 Klebsiella oxytoca MRY14-247 plasmid pMRY14-247KOX 2 DNA contig 13	C	A	G	A	A	G	C	A	T	G	G	C	T	C	G	A	A	A	G	T	A	G	C	T	T	A	A	A	A	A	T	T	T	C	A	C	C	A	G	A	A	G	A	A	C	A	A	A
2	AP024561.1:2955010-2955642 Escherichia coli NIPH17 0036 DNA complete genome	.	.	.	.	.	.	.	.	.	.	.	.	.	.	.	.	.	.	.	.	.	.	.	.	.	.	.	.	.	.	.	.	.	.	.	.	.	.	.	.	.	.	.	.	.	.	.	.
3	AP026789.1:150166-150798 Escherichia coli IPCEC42 plasmid pIPCEC42 1 DNA complete sequence	.	.	.	.	.	.	.	.	.	.	.	.	.	.	.	.	.	.	.	.	.	.	.	.	.	.	.	.	.	.	.	.	.	.	.	.	.	.	.	.	.	.	.	.	.	.	.	.
4	AP027265.1:6481-7113 Klebsiella pneumoniae TA8711 plasmid pTA8711-2 DNA complete sequence	.	.	.	.	.	.	.	.	.	.	.	.	.	.	.	.	.	.	.	.	.	.	.	.	.	.	.	.	.	.	.	.	.	.	.	.	.	.	.	.	.	.	.	.	.	.	.	.
5	AP029257.1:124921-125553 Klebsiella pneumoniae subsp. pneumoniae JBBGAAF 19 0043 plasmid pJBBGAAF19431 DNA complete sequence	.	.	.	.	.	.	.	.	.	.	.	.	.	.	.	.	.	.	.	.	.	.	.	.	.	.	.	.	.	.	.	.	.	.	.	.	.	.	.	.	.	.	.	.	.	.	.	.
6	CP031190.1:34106-34738 Salmonella enterica subsp. enterica serovar Indiana strain 222 plasmid unnamed1 complete sequence	.	.	.	.	.	.	.	.	.	.	.	.	.	.	.	.	.	.	.	.	.	.	.	.	.	.	.	.	.	.	.	.	.	.	.	.	.	.	.	.	.	.	.	.	.	.	.	.
7	CP032425.1:14333-14965 Escherichia coli strain SCEC020001 plasmid pOXA1 020001 complete sequence	.	.	.	.	.	.	.	.	.	.	.	.	.	.	.	.	.	.	.	.	.	.	.	.	.	.	.	.	.	.	.	.	.	.	.	.	.	.	.	.	.	.	.	.	.	.	.	.
8	CP034406.1:75429-76061 Klebsiella pneumoniae strain NH34 plasmid pNH34.1 complete sequence	.	.	.	.	.	.	.	.	.	.	.	.	.	.	.	.	.	.	.	.	.	.	.	.	.	.	.	.	.	.	.	.	.	.	.	.	.	.	.	.	.	.	.	.	.	.	.	.
9	CP039534.1:19016-19648 Klebsiella pneumoniae strain cre20 plasmid unnamed7 complete sequence	.	.	.	.	.	.	.	.	.	.	.	.	.	.	.	.	.	.	.	.	.	.	.	.	.	.	.	.	.	.	.	.	.	.	.	.	.	.	.	.	.	.	.	.	.	.	.	.
10	CP039534.1:85920-86552 Klebsiella pneumoniae strain cre20 plasmid unnamed7 complete sequence	.	.	.	.	.	.	.	.	.	.	.	.	.	.	.	.	.	.	.	.	.	.	.	.	.	.	.	.	.	.	.	.	.	.	.	.	.	.	.	.	.	.	.	.	.	.	.	.
11	CP039829.1:307026-307658 Klebsiella pneumoniae strain C2315 plasmid pC2315-2-NDM complete sequence	.	.	.	.	.	.	.	.	.	.	.	.	.	.	.	.	.	.	.	.	.	.	.	.	.	.	.	.	.	.	.	.	.	.	.	.	.	.	.	.	.	.	.	.	.	.	.	.
12	CP040398.1:6191-6823 Escherichia coli strain BA22372 plasmid pCTX-M-15 22372 complete sequence	.	.	.	.	.	.	.	.	.	.	.	.	.	.	.	.	.	.	.	.	.	.	.	.	.	.	.	.	.	.	.	.	.	.	.	.	.	.	.	.	.	.	.	.	.	.	.	.
13	CP047280.1:157501-158133 Citrobacter freundii strain N18-04128 plasmid pCf4128 complete sequence	.	.	.	.	.	.	.	.	.	.	.	.	.	.	.	.	.	.	.	.	.	.	.	.	.	.	.	.	.	.	.	.	.	.	.	.	.	.	.	.	.	.	.	.	.	.	.	.
14	CP047288.1:50392-51024 Proteus terrae subsp. cibarius strain G11 plasmid p152 complete sequence	.	.	.	.	.	.	.	.	.	.	.	.	.	.	.	.	.	.	.	.	.	.	.	.	.	.	.	.	.	.	.	.	.	.	.	.	.	.	.	.	.	.	.	.	.	.	.	.
15	CP048391.1:65382-66014 Klebsiella pneumoniae strain S01 plasmid pKPS01 p2 complete sequence	.	.	.	.	.	.	.	.	.	.	.	.	.	.	.	.	.	.	.	.	.	.	.	.	.	.	.	.	.	.	.	.	.	.	.	.	.	.	.	.	.	.	.	.	.	.	.	.
16	CP048606.1:5090704-5091336 Escherichia coli strain US32 chromosome complete genome	.	.	.	.	.	.	.	.	.	.	.	.	.	.	.	.	.	.	.	.	.	.	.	.	.	.	.	.	.	.	.	.	.	.	.	.	.	.	.	.	.	.	.	.	.	.	.	.
17	CP050205.1:6728558-6729190 Escherichia coli strain RH-048-CS chromosome	.	.	.	.	.	.	.	.	.	.	.	.	.	.	.	.	.	.	.	.	.	.	.	.	.	.	.	.	.	.	.	.	.	.	.	.	.	.	.	.	.	.	.	.	.	.	.	.
18	CP050681.1:78820-79452 Klebsiella variicola strain SHET-01 plasmid pNDM-IMP-1 complete sequence	.	.	.	.	.	.	.	.	.	.	.	.	.	.	.	.	.	.	.	.	.	.	.	.	.	.	.	.	.	.	.	.	.	.	.	.	.	.	.	.	.	.	.	.	.	.	.	.
19	CP050729.1:113126-113758 Salmonella enterica subsp. enterica serovar Typhimurium strain ST106 plasmid pST106-1 complete sequence	.	.	.	.	.	.	.	.	.	.	.	.	.	.	.	.	.	.	.	.	.	.	.	.	.	.	.	.	.	.	.	.	.	.	.	.	.	.	.	.	.	.	.	.	.	.	.	.
20	CP052177.1:1289742-1290374 Klebsiella pneumoniae strain F16KP0045 chromosome complete genome	.	.	.	.	.	.	.	.	.	.	.	.	.	.	.	.	.	.	.	.	.	.	.	.	.	.	.	.	.	.	.	.	.	.	.	.	.	.	.	.	.	.	.	.	.	.	.	.
21	CP052189.1:2279682-2280314 Klebsiella pneumoniae strain F16KP0019 chromosome complete genome	.	.	.	.	.	.	.	.	.	.	.	.	.	.	.	.	.	.	.	.	.	.	.	.	.	.	.	.	.	.	.	.	.	.	.	.	.	.	.	.	.	.	.	.	.	.	.	.
22	CP052276.1:91448-92080 Klebsiella pneumoniae strain E16KP0241 plasmid pE16KP0241-1 complete sequence	.	.	.	.	.	.	.	.	.	.	.	.	.	.	.	.	.	.	.	.	.	.	.	.	.	.	.	.	.	.	.	.	.	.	.	.	.	.	.	.	.	.	.	.	.	.	.	.
23	CP052356.1:684705-685337 Klebsiella pneumoniae strain D16KP0144 chromosome complete genome	.	.	.	.	.	.	.	.	.	.	.	.	.	.	.	.	.	.	.	.	.	.	.	.	.	.	.	.	.	.	.	.	.	.	.	.	.	.	.	.	.	.	.	.	.	.	.	.
24	CP053615.1:2492174-2492806 Proteus mirabilis strain MPE0734 chromosome complete genome	.	.	.	.	.	.	.	.	.	.	.	.	.	.	.	.	.	.	.	.	.	.	.	.	.	.	.	.	.	.	.	.	.	.	.	.	.	.	.	.	.	.	.	.	.	.	.	.
25	CP059131.1:67048-67680 Escherichia coli strain Ec55 plasmid pEc55 1 complete sequence	.	.	.	.	.	.	.	.	.	.	.	.	.	.	.	.	.	.	.	.	.	.	.	.	.	.	.	.	.	.	.	.	.	.	.	.	.	.	.	.	.	.	.	.	.	.	.	.
26	CP060441.1:3638305-3638937 Citrobacter cronae strain S175-1 chromosome complete genome	.	.	.	.	.	.	.	.	.	.	.	.	.	.	.	.	.	.	.	.	.	.	.	.	.	.	.	.	.	.	.	.	.	.	.	.	.	.	.	.	.	.	.	.	.	.	.	.
27	CP060886.1:14323-14955 Escherichia coli strain EC24 plasmid pEC24-2 complete sequence	.	.	.	.	.	.	.	.	.	.	.	.	.	.	.	.	.	.	.	.	.	.	.	.	.	.	.	.	.	.	.	.	.	.	.	.	.	.	.	.	.	.	.	.	.	.	.	.
28	CP061377.1:366068-366700 Pseudomonas aeruginosa strain HS17-127 plasmid pHS17-127 complete sequence	.	.	.	.	.	.	.	.	.	.	.	.	.	.	.	.	.	.	.	.	.	.	.	.	.	.	.	.	.	.	.	.	.	.	.	.	.	.	.	.	.	.	.	.	.	.	.	.
29	CP061495.1:140373-141005 Enterobacter hormaechei subsp. xiangfangensis strain GENC200 plasmid pGENC200 complete sequence	.	.	.	.	.	.	.	.	.	.	.	.	.	.	.	.	.	.	.	.	.	.	.	.	.	.	.	.	.	.	.	.	.	.	.	.	.	.	.	.	.	.	.	.	.	.	.	.
30	CP063440.1:3314962-3315594 Proteus mirabilis strain Yak 2019 chromosome complete genome	.	.	.	.	.	.	.	.	.	.	.	.	.	.	.	.	.	.	.	.	.	.	.	.	.	.	.	.	.	.	.	.	.	.	.	.	.	.	.	.	.	.	.	.	.	.	.	.
31	CP063914.1:46866-47498 Klebsiella pneumoniae strain BM336-2-1 plasmid pBM336-2-1 complete sequence	.	.	.	.	.	.	.	.	.	.	.	.	.	.	.	.	.	.	.	.	.	.	.	.	.	.	.	.	.	.	.	.	.	.	.	.	.	.	.	.	.	.	.	.	.	.	.	.
32	CP064672.1:189301-189933 Salmonella sp. SJTUF14146 chromosome complete genome	.	.	.	.	.	.	.	.	.	.	.	.	.	.	.	.	.	.	.	.	.	.	.	.	.	.	.	.	.	.	.	.	.	.	.	.	.	.	.	.	.	.	.	.	.	.	.	.
33	CP065164.1:168503-169135 Klebsiella variicola strain KPN029 plasmid unnamed2 complete sequence	.	.	.	.	.	.	.	.	.	.	.	.	.	.	.	.	.	.	.	.	.	.	.	.	.	.	.	.	.	.	.	.	.	.	.	.	.	.	.	.	.	.	.	.	.	.	.	.
34	CP067705.1:46232-46864 Klebsiella pneumoniae strain ARLG-4851 plasmid pC349 2 complete sequence	.	.	.	.	.	.	.	.	.	.	.	.	.	.	.	.	.	.	.	.	.	.	.	.	.	.	.	.	.	.	.	.	.	.	.	.	.	.	.	.	.	.	.	.	.	.	.	.
35	CP068445.1:283488-284120 Klebsiella quasipneumoniae strain SWMUF35 plasmid pA complete sequence	.	.	.	.	.	.	.	.	.	.	.	.	.	.	.	.	.	.	.	.	.	.	.	.	.	.	.	.	.	.	.	.	.	.	.	.	.	.	.	.	.	.	.	.	.	.	.	.
36	CP068905.1:54491-55123 Klebsiella pneumoniae strain RIVM C019523 plasmid pRIVM C019523 2 complete sequence	.	.	.	.	.	.	.	.	.	.	.	.	.	.	.	.	.	.	.	.	.	.	.	.	.	.	.	.	.	.	.	.	.	.	.	.	.	.	.	.	.	.	.	.	.	.	.	.
37	CP069590.1:2407-3039 Escherichia coli strain FDAARGOS 1266 plasmid unnamed1 complete sequence	.	.	.	.	.	.	.	.	.	.	.	.	.	.	.	.	.	.	.	.	.	.	.	.	.	.	.	.	.	.	.	.	.	.	.	.	.	.	.	.	.	.	.	.	.	.	.	.
38	CP070571.1:23166-23798 Proteus mirabilis strain PM52260 plasmid p52260 KPC complete sequence	.	.	.	.	.	.	.	.	.	.	.	.	.	.	.	.	.	.	.	.	.	.	.	.	.	.	.	.	.	.	.	.	.	.	.	.	.	.	.	.	.	.	.	.	.	.	.	.
39	CP082001.1:5189946-5190578 Klebsiella pneumoniae strain KP18-1 chromosome complete genome	.	.	.	.	.	.	.	.	.	.	.	.	.	.	.	.	.	.	.	.	.	.	.	.	.	.	.	.	.	.	.	.	.	.	.	.	.	.	.	.	.	.	.	.	.	.	.	.
40	CP082043.1:157760-158392 Klebsiella pneumoniae strain KP19-2196 plasmid pKP19-2196-1 complete sequence	.	.	.	.	.	.	.	.	.	.	.	.	.	.	.	.	.	.	.	.	.	.	.	.	.	.	.	.	.	.	.	.	.	.	.	.	.	.	.	.	.	.	.	.	.	.	.	.
41	CP083644.1:273907-274539 Enterobacter bugandensis strain FDAARGOS 1496 plasmid unnamed complete sequence	.	.	.	.	.	.	.	.	.	.	.	.	.	.	.	.	.	.	.	.	.	.	.	.	.	.	.	.	.	.	.	.	.	.	.	.	.	.	.	.	.	.	.	.	.	.	.	.
42	CP088861.1:54427-55059 Escherichia coli strain A16EC0305 plasmid pA16EC0305-1 complete sequence	.	.	.	.	.	.	.	.	.	.	.	.	.	.	.	.	.	.	.	.	.	.	.	.	.	.	.	.	.	.	.	.	.	.	.	.	.	.	.	.	.	.	.	.	.	.	.	.
43	CP089400.1:153240-153872 Klebsiella oxytoca strain Kox26 plasmid pKOX26 1 complete sequence	.	.	.	.	.	.	.	.	.	.	.	.	.	.	.	.	.	.	.	.	.	.	.	.	.	.	.	.	.	.	.	.	.	.	.	.	.	.	.	.	.	.	.	.	.	.	.	.
44	CP090267.1:4613071-4613703 Escherichia coli strain E-T70 chromosome complete genome	.	.	.	.	.	.	.	.	.	.	.	.	.	.	.	.	.	.	.	.	.	.	.	.	.	.	.	.	.	.	.	.	.	.	.	.	.	.	.	.	.	.	.	.	.	.	.	.
45	CP091541.1:117615-118247 Salmonella enterica subsp. enterica serovar Typhimurium strain S46L1 plasmid pMCR S46L1 complete sequence	.	.	.	.	.	.	.	.	.	.	.	.	.	.	.	.	.	.	.	.	.	.	.	.	.	.	.	.	.	.	.	.	.	.	.	.	.	.	.	.	.	.	.	.	.	.	.	.
46	CP093471.1:4210161-4210793 Klebsiella pneumoniae strain VA591 chromosome complete genome	.	.	.	.	.	.	.	.	.	.	.	.	.	.	.	.	.	.	.	.	.	.	.	.	.	.	.	.	.	.	.	.	.	.	.	.	.	.	.	.	.	.	.	.	.	.	.	.
47	CP097225.1:108635-109267 Klebsiella pneumoniae strain 11 plasmid p122.3 complete sequence	.	.	.	.	.	.	.	.	.	.	.	.	.	.	.	.	.	.	.	.	.	.	.	.	.	.	.	.	.	.	.	.	.	.	.	.	.	.	.	.	.	.	.	.	.	.	.	.
48	CP101041.1:94123-94755 Citrobacter meridianamericanus strain OT115 plasmid unnamed1 complete sequence	.	.	.	.	.	.	.	.	.	.	.	.	.	.	.	.	.	.	.	.	.	.	.	.	.	.	.	.	.	.	.	.	.	.	.	.	.	.	.	.	.	.	.	.	.	.	.	.
49	CP102215.1:2788394-2789026 Shigella flexneri strain 1489814 chromosome complete genome	.	.	.	.	.	.	.	.	.	.	.	.	.	.	.	.	.	.	.	.	.	.	.	.	.	.	.	.	.	.	.	.	.	.	.	.	.	.	.	.	.	.	.	.	.	.	.	.
50	CP103555.1:73152-73784 Klebsiella michiganensis strain 5088 plasmid pMB8590 1 complete sequence	.	.	.	.	.	.	.	.	.	.	.	.	.	.	.	.	.	.	.	.	.	.	.	.	.	.	.	.	.	.	.	.	.	.	.	.	.	.	.	.	.	.	.	.	.	.	.	.
51	CP103561.1:114039-114671 Klebsiella pneumoniae strain 5165 plasmid pMB8251 1 complete sequence	.	.	.	.	.	.	.	.	.	.	.	.	.	.	.	.	.	.	.	.	.	.	.	.	.	.	.	.	.	.	.	.	.	.	.	.	.	.	.	.	.	.	.	.	.	.	.	.
52	CP104956.1:47552-48184 Citrobacter portucalensis strain sc18412783 plasmid pCPsc18-2783-KPC2	.	.	.	.	.	.	.	.	.	.	.	.	.	.	.	.	.	.	.	.	.	.	.	.	.	.	.	.	.	.	.	.	.	.	.	.	.	.	.	.	.	.	.	.	.	.	.	.
53	CP106888.1:20385-21017 Klebsiella pneumoniae strain KPN PAT 001 plasmid unnamed2 complete sequence	.	.	.	.	.	.	.	.	.	.	.	.	.	.	.	.	.	.	.	.	.	.	.	.	.	.	.	.	.	.	.	.	.	.	.	.	.	.	.	.	.	.	.	.	.	.	.	.
54	CP114338.1:28391-29023 Escherichia coli strain 2022CK-00554 plasmid unnamed1 complete sequence	.	.	.	.	.	.	.	.	.	.	.	.	.	.	.	.	.	.	.	.	.	.	.	.	.	.	.	.	.	.	.	.	.	.	.	.	.	.	.	.	.	.	.	.	.	.	.	.
55	CP117050.1:14332-14964 Escherichia coli strain MLI106K4 plasmid p174 MLI106-4 complete sequence	.	.	.	.	.	.	.	.	.	.	.	.	.	.	.	.	.	.	.	.	.	.	.	.	.	.	.	.	.	.	.	.	.	.	.	.	.	.	.	.	.	.	.	.	.	.	.	.
56	CP120891.1:57012-57644 Klebsiella pneumoniae isolate GIMC1006:Kpn-102106 plasmid pKpn-102106-1	.	.	.	.	.	.	.	.	.	.	.	.	.	.	.	.	.	.	.	.	.	.	.	.	.	.	.	.	.	.	.	.	.	.	.	.	.	.	.	.	.	.	.	.	.	.	.	.
57	CP121140.1:59510-60142 Klebsiella pneumoniae strain UHD-4 PH plasmid pESBL-PH-4 complete sequence	.	.	.	.	.	.	.	.	.	.	.	.	.	.	.	.	.	.	.	.	.	.	.	.	.	.	.	.	.	.	.	.	.	.	.	.	.	.	.	.	.	.	.	.	.	.	.	.
58	CP121146.1:92763-93395 Klebsiella pneumoniae strain UHD-56 PH plasmid pESBL-PH-56 complete sequence	.	.	.	.	.	.	.	.	.	.	.	.	.	.	.	.	.	.	.	.	.	.	.	.	.	.	.	.	.	.	.	.	.	.	.	.	.	.	.	.	.	.	.	.	.	.	.	.
59	CP122381.1:4694873-4695505 Klebsiella pneumoniae subsp. pneumoniae strain KPN-68 chromosome complete genome	.	.	.	.	.	.	.	.	.	.	.	.	.	.	.	.	.	.	.	.	.	.	.	.	.	.	.	.	.	.	.	.	.	.	.	.	.	.	.	.	.	.	.	.	.	.	.	.
60	CP123197.1:3055017-3055649 Escherichia coli strain C-SRM-3 chromosome complete genome	.	.	.	.	.	.	.	.	.	.	.	.	.	.	.	.	.	.	.	.	.	.	.	.	.	.	.	.	.	.	.	.	.	.	.	.	.	.	.	.	.	.	.	.	.	.	.	.
61	CP124153.1:53405-54037 Klebsiella pneumoniae strain BL12456 plasmid Kp pBL12456 ESBL	.	.	.	.	.	.	.	.	.	.	.	.	.	.	.	.	.	.	.	.	.	.	.	.	.	.	.	.	.	.	.	.	.	.	.	.	.	.	.	.	.	.	.	.	.	.	.	.
62	CP125030.1:110903-111535 Escherichia coli strain KFS-D13 plasmid pKFS-D13 1 complete sequence	.	.	.	.	.	.	.	.	.	.	.	.	.	.	.	.	.	.	.	.	.	.	.	.	.	.	.	.	.	.	.	.	.	.	.	.	.	.	.	.	.	.	.	.	.	.	.	.
63	CP125176.1:158055-158687 Klebsiella pneumoniae strain 160 plasmid unnamed1 complete sequence	.	.	.	.	.	.	.	.	.	.	.	.	.	.	.	.	.	.	.	.	.	.	.	.	.	.	.	.	.	.	.	.	.	.	.	.	.	.	.	.	.	.	.	.	.	.	.	.
64	CP128774.1:18148-18780 Klebsiella pneumoniae strain CRE-015 plasmid pCRE-015 1 complete sequence	.	.	.	.	.	.	.	.	.	.	.	.	.	.	.	.	.	.	.	.	.	.	.	.	.	.	.	.	.	.	.	.	.	.	.	.	.	.	.	.	.	.	.	.	.	.	.	.
65	CP129242.1:40025-40657 Escherichia coli strain 1344 LBHALD plasmid p2 LBHALD complete sequence	.	.	.	.	.	.	.	.	.	.	.	.	.	.	.	.	.	.	.	.	.	.	.	.	.	.	.	.	.	.	.	.	.	.	.	.	.	.	.	.	.	.	.	.	.	.	.	.
66	CP132323.1:1921987-1922619 Morganella morganii strain 2022CK-00284 chromosome complete genome	.	.	.	.	.	.	.	.	.	.	.	.	.	.	.	.	.	.	.	.	.	.	.	.	.	.	.	.	.	.	.	.	.	.	.	.	.	.	.	.	.	.	.	.	.	.	.	.
67	CP132952.1:566976-567608 Escherichia coli strain RSM8751 chromosome	.	.	.	.	.	.	.	.	.	.	.	.	.	.	.	.	.	.	.	.	.	.	.	.	.	.	.	.	.	.	.	.	.	.	.	.	.	.	.	.	.	.	.	.	.	.	.	.
68	CP133211.1:15945-16577 Salmonella enterica strain ZZC1 plasmid pZZC1 complete sequence	.	.	.	.	.	.	.	.	.	.	.	.	.	.	.	.	.	.	.	.	.	.	.	.	.	.	.	.	.	.	.	.	.	.	.	.	.	.	.	.	.	.	.	.	.	.	.	.
69	CP137220.1:3286849-3287481 Proteus mirabilis strain PM23 chromosome complete genome	.	.	.	.	.	.	.	.	.	.	.	.	.	.	.	.	.	.	.	.	.	.	.	.	.	.	.	.	.	.	.	.	.	.	.	.	.	.	.	.	.	.	.	.	.	.	.	.
70	CP144366.1:154157-154789 Escherichia coli strain H106 plasmid pHu106-2 complete sequence	.	.	.	.	.	.	.	.	.	.	.	.	.	.	.	.	.	.	.	.	.	.	.	.	.	.	.	.	.	.	.	.	.	.	.	.	.	.	.	.	.	.	.	.	.	.	.	.
71	CP147069.1:3542024-3542656 Escherichia coli strain JKHS004 chromosome complete genome	.	.	.	.	.	.	.	.	.	.	.	.	.	.	.	.	.	.	.	.	.	.	.	.	.	.	.	.	.	.	.	.	.	.	.	.	.	.	.	.	.	.	.	.	.	.	.	.
72	CP158352.1:35830-36462 Escherichia coli strain 146 plasmid pMRSN146 p1 complete sequence	.	.	.	.	.	.	.	.	.	.	.	.	.	.	.	.	.	.	.	.	.	.	.	.	.	.	.	.	.	.	.	.	.	.	.	.	.	.	.	.	.	.	.	.	.	.	.	.
73	CP162950.1:118760-119392 Raoultella planticola strain CXW225 plasmid pCXW225 1 complete sequence	.	.	.	.	.	.	.	.	.	.	.	.	.	.	.	.	.	.	.	.	.	.	.	.	.	.	.	.	.	.	.	.	.	.	.	.	.	.	.	.	.	.	.	.	.	.	.	.
74	CP163545.1:13838-14470 Pseudomonas aeruginosa strain PAHT-1 plasmid pPAHT-1 complete sequence	.	.	.	.	.	.	.	.	.	.	.	.	.	.	.	.	.	.	.	.	.	.	.	.	.	.	.	.	.	.	.	.	.	.	.	.	.	.	.	.	.	.	.	.	.	.	.	.
75	LR822053.1:35200-35832 Citrobacter youngae isolate BB1468 genome assembly plasmid: pCY-OXA-1	.	.	.	.	.	.	.	.	.	.	.	.	.	.	.	.	.	.	.	.	.	.	.	.	.	.	.	.	.	.	.	.	.	.	.	.	.	.	.	.	.	.	.	.	.	.	.	.
76	LR890375.1:145707-146339 Klebsiella pneumoniae isolate INF250-sc-2280154 genome assembly plasmid: 2	.	.	.	.	.	.	.	.	.	.	.	.	.	.	.	.	.	.	.	.	.	.	.	.	.	.	.	.	.	.	.	.	.	.	.	.	.	.	.	.	.	.	.	.	.	.	.	.
77	LR890416.1:145704-146336 Klebsiella pneumoniae isolate INF313-sc-2280106 genome assembly plasmid: 2	.	.	.	.	.	.	.	.	.	.	.	.	.	.	.	.	.	.	.	.	.	.	.	.	.	.	.	.	.	.	.	.	.	.	.	.	.	.	.	.	.	.	.	.	.	.	.	.
78	MK192097.1:82106-82738 Klebsiella pneumoniae strain KP17-16 plasmid p17-16-CTX complete sequence	.	.	.	.	.	.	.	.	.	.	.	.	.	.	.	.	.	.	.	.	.	.	.	.	.	.	.	.	.	.	.	.	.	.	.	.	.	.	.	.	.	.	.	.	.	.	.	.
79	MK878894.2:15999-16631 Escherichia coli strain J53 plasmid pMG334 complete sequence	.	.	.	.	.	.	.	.	.	.	.	.	.	.	.	.	.	.	.	.	.	.	.	.	.	.	.	.	.	.	.	.	.	.	.	.	.	.	.	.	.	.	.	.	.	.	.	.
80	MW025965.1:153134-153766 Salmonella enterica strain 1-B7 plasmid p1-B7 complete sequence	.	.	.	.	.	.	.	.	.	.	.	.	.	.	.	.	.	.	.	.	.	.	.	.	.	.	.	.	.	.	.	.	.	.	.	.	.	.	.	.	.	.	.	.	.	.	.	.
81	MW192783.1:18355-18987 Enterobacter hormaechei subsp. steigerwaltii strain N20-00520 plasmid pN20520NDM complete sequence	.	.	.	.	.	.	.	.	.	.	.	.	.	.	.	.	.	.	.	.	.	.	.	.	.	.	.	.	.	.	.	.	.	.	.	.	.	.	.	.	.	.	.	.	.	.	.	.
82	MZ277865.1:99177-99809 Proteus mirabilis strain HBNNC12 integrating conjugative element ICEPmiChn-HBNNC12 mobile element complete sequence and peptide chain release factor 3 (prfC) gene complete cds	.	.	.	.	.	.	.	.	.	.	.	.	.	.	.	.	.	.	.	.	.	.	.	.	.	.	.	.	.	.	.	.	.	.	.	.	.	.	.	.	.	.	.	.	.	.	.	.
83	NG 064754.1:299-931 Proteus sp. VIITMP5 blaOXA gene for OXA-1 family class D beta-lactamase OXA-796 complete CDS	.	.	.	.	.	.	.	.	.	.	.	.	.	.	.	.	.	.	.	.	.	.	.	.	.	.	.	.	.	.	.	.	.	.	.	.	.	.	.	.	.	.	.	.	.	.	.	.
84	OM489428.1:20517-21149 Klebsiella pneumoniae strain 1203-2019 plasmid 1203 pKPN complete sequence	.	.	.	.	.	.	.	.	.	.	.	.	.	.	.	.	.	.	.	.	.	.	.	.	.	.	.	.	.	.	.	.	.	.	.	.	.	.	.	.	.	.	.	.	.	.	.	.
85	OM489432.1:116496-117128 Klebsiella pneumoniae strain 0213-2021 plasmid 0213 pKPN complete sequence	.	.	.	.	.	.	.	.	.	.	.	.	.	.	.	.	.	.	.	.	.	.	.	.	.	.	.	.	.	.	.	.	.	.	.	.	.	.	.	.	.	.	.	.	.	.	.	.
86	OM517175.1:995-1627 Escherichia coli class I integron aminoglycoside adenyltransferase (aadA1) and beta-lactamase OXA-1 (blaOXA-1) genes complete cds	.	.	.	.	.	.	.	.	.	.	.	.	.	.	.	.	.	.	.	.	.	.	.	.	.	.	.	.	.	.	.	.	.	.	.	.	.	.	.	.	.	.	.	.	.	.	.	.
87	OP290545.1:922-1554 Salmonella enterica subsp. enterica serovar Typhimurium strain LS002 plasmid pNDM5 LS002 complete sequence	.	.	.	.	.	.	.	.	.	.	.	.	.	.	.	.	.	.	.	.	.	.	.	.	.	.	.	.	.	.	.	.	.	.	.	.	.	.	.	.	.	.	.	.	.	.	.	.
88	OP378652.1:151027-151659 Klebsiella pneumoniae strain KLP00161 plasmid pKLP00161 2 complete sequence	.	.	.	.	.	.	.	.	.	.	.	.	.	.	.	.	.	.	.	.	.	.	.	.	.	.	.	.	.	.	.	.	.	.	.	.	.	.	.	.	.	.	.	.	.	.	.	.
89	OW849013.1:79031-79663 Klebsiella pneumoniae isolate 392 genome assembly plasmid: P2	.	.	.	.	.	.	.	.	.	.	.	.	.	.	.	.	.	.	.	.	.	.	.	.	.	.	.	.	.	.	.	.	.	.	.	.	.	.	.	.	.	.	.	.	.	.	.	.
90	OW849272.1:14328-14960 Klebsiella pneumoniae isolate 15 genome assembly plasmid: P1	.	.	.	.	.	.	.	.	.	.	.	.	.	.	.	.	.	.	.	.	.	.	.	.	.	.	.	.	.	.	.	.	.	.	.	.	.	.	.	.	.	.	.	.	.	.	.	.
91	OW968048.1:35673-36305 Klebsiella pneumoniae isolate 11 genome assembly plasmid: P1	.	.	.	.	.	.	.	.	.	.	.	.	.	.	.	.	.	.	.	.	.	.	.	.	.	.	.	.	.	.	.	.	.	.	.	.	.	.	.	.	.	.	.	.	.	.	.	.
92	OW968121.1:150636-151268 Klebsiella pneumoniae isolate 307 genome assembly plasmid: P1	.	.	.	.	.	.	.	.	.	.	.	.	.	.	.	.	.	.	.	.	.	.	.	.	.	.	.	.	.	.	.	.	.	.	.	.	.	.	.	.	.	.	.	.	.	.	.	.
93	OW968134.1:5694-6326 Klebsiella pneumoniae isolate 11 genome assembly plasmid: P1	.	.	.	.	.	.	.	.	.	.	.	.	.	.	.	.	.	.	.	.	.	.	.	.	.	.	.	.	.	.	.	.	.	.	.	.	.	.	.	.	.	.	.	.	.	.	.	.
94	OZ111313.1:26288-26920 Klebsiella pneumoniae strain Zagreb034 genome assembly plasmid: 4	.	.	.	.	.	.	.	.	.	.	.	.	.	.	.	.	.	.	.	.	.	.	.	.	.	.	.	.	.	.	.	.	.	.	.	.	.	.	.	.	.	.	.	.	.	.	.	.
95	OZ111360.1:102926-103558 Klebsiella pneumoniae strain Zagreb017 genome assembly plasmid: 2	.	.	.	.	.	.	.	.	.	.	.	.	.	.	.	.	.	.	.	.	.	.	.	.	.	.	.	.	.	.	.	.	.	.	.	.	.	.	.	.	.	.	.	.	.	.	.	.
96	OZ111492.1:85669-86301 Klebsiella pneumoniae strain Zagreb007 genome assembly plasmid: 2	.	.	.	.	.	.	.	.	.	.	.	.	.	.	.	.	.	.	.	.	.	.	.	.	.	.	.	.	.	.	.	.	.	.	.	.	.	.	.	.	.	.	.	.	.	.	.	.
97	OZ111503.1:85669-86301 Klebsiella pneumoniae strain Zagreb020 genome assembly plasmid: 2	.	.	.	.	.	.	.	.	.	.	.	.	.	.	.	.	.	.	.	.	.	.	.	.	.	.	.	.	.	.	.	.	.	.	.	.	.	.	.	.	.	.	.	.	.	.	.	.
98	PP320298.1:164684-165316 Citrobacter freundii strain 29A20CPO008 plasmid p29A20008 B OXA complete sequence	.	.	.	.	.	.	.	.	.	.	.	.	.	.	.	.	.	.	.	.	.	.	.	.	.	.	.	.	.	.	.	.	.	.	.	.	.	.	.	.	.	.	.	.	.	.	.	.
99	PP852731.1:110788-111420 Salmonella enterica subsp. enterica serovar Typhimurium plasmid pYY-2016-057-2 complete sequence	.	.	.	.	.	.	.	.	.	.	.	.	.	.	.	.	.	.	.	.	.	.	.	.	.	.	.	.	.	.	.	.	.	.	.	.	.	.	.	.	.	.	.	.	.	.	.	.
100	PQ066911.1:45531-46163 Escherichia coli strain WVB4e5 plasmid pIncF complete sequence	.	.	.	.	.	.	.	.	.	.	.	.	.	.	.	.	.	.	.	.	.	.	.	.	.	.	.	.	.	.	.	.	.	.	.	.	.	.	.	.	.	.	.	.	.	.	.	.
101	PQ066912.1:48877-49509 Escherichia coli strain S7232 plasmid pIncF complete sequence	.	.	.	.	.	.	.	.	.	.	.	.	.	.	.	.	.	.	.	.	.	.	.	.	.	.	.	.	.	.	.	.	.	.	.	.	.	.	.	.	.	.	.	.	.	.	.	.
1	AP019286.1:394-1026 Klebsiella oxytoca MRY14-247 plasmid pMRY14-247KOX 2 DNA contig 13	T	A	A	T	C	A	C	A	A	T	C	T	C	C	C	A	G	T	T	A	A	A	A	A	C	T	C	A	G	C	C	A	T	A	G	A	A	A	A	C	A	C	C	A	T	A	G	A
2	AP024561.1:2955010-2955642 Escherichia coli NIPH17 0036 DNA complete genome	.	.	.	.	.	.	.	.	.	.	.	.	.	.	.	.	.	.	.	.	.	.	.	.	.	.	.	.	.	.	.	.	.	.	.	.	.	.	.	.	.	.	.	.	.	.	.	.
3	AP026789.1:150166-150798 Escherichia coli IPCEC42 plasmid pIPCEC42 1 DNA complete sequence	.	.	.	.	.	.	.	.	.	.	.	.	.	.	.	.	.	.	.	.	.	.	.	.	.	.	.	.	.	.	.	.	.	.	.	.	.	.	.	.	.	.	.	.	.	.	.	.
4	AP027265.1:6481-7113 Klebsiella pneumoniae TA8711 plasmid pTA8711-2 DNA complete sequence	.	.	.	.	.	.	.	.	.	.	.	.	.	.	.	.	.	.	.	.	.	.	.	.	.	.	.	.	.	.	.	.	.	.	.	.	.	.	.	.	.	.	.	.	.	.	.	.
5	AP029257.1:124921-125553 Klebsiella pneumoniae subsp. pneumoniae JBBGAAF 19 0043 plasmid pJBBGAAF19431 DNA complete sequence	.	.	.	.	.	.	.	.	.	.	.	.	.	.	.	.	.	.	.	.	.	.	.	.	.	.	.	.	.	.	.	.	.	.	.	.	.	.	.	.	.	.	.	.	.	.	.	.
6	CP031190.1:34106-34738 Salmonella enterica subsp. enterica serovar Indiana strain 222 plasmid unnamed1 complete sequence	.	.	.	.	.	.	.	.	.	.	.	.	.	.	.	.	.	.	.	.	.	.	.	.	.	.	.	.	.	.	.	.	.	.	.	.	.	.	.	.	.	.	.	.	.	.	.	.
7	CP032425.1:14333-14965 Escherichia coli strain SCEC020001 plasmid pOXA1 020001 complete sequence	.	.	.	.	.	.	.	.	.	.	.	.	.	.	.	.	.	.	.	.	.	.	.	.	.	.	.	.	.	.	.	.	.	.	.	.	.	.	.	.	.	.	.	.	.	.	.	.
8	CP034406.1:75429-76061 Klebsiella pneumoniae strain NH34 plasmid pNH34.1 complete sequence	.	.	.	.	.	.	.	.	.	.	.	.	.	.	.	.	.	.	.	.	.	.	.	.	.	.	.	.	.	.	.	.	.	.	.	.	.	.	.	.	.	.	.	.	.	.	.	.
9	CP039534.1:19016-19648 Klebsiella pneumoniae strain cre20 plasmid unnamed7 complete sequence	.	.	.	.	.	.	.	.	.	.	.	.	.	.	.	.	.	.	.	.	.	.	.	.	.	.	.	.	.	.	.	.	.	.	.	.	.	.	.	.	.	.	.	.	.	.	.	.
10	CP039534.1:85920-86552 Klebsiella pneumoniae strain cre20 plasmid unnamed7 complete sequence	.	.	.	.	.	.	.	.	.	.	.	.	.	.	.	.	.	.	.	.	.	.	.	.	.	.	.	.	.	.	.	.	.	.	.	.	.	.	.	.	.	.	.	.	.	.	.	.
11	CP039829.1:307026-307658 Klebsiella pneumoniae strain C2315 plasmid pC2315-2-NDM complete sequence	.	.	.	.	.	.	.	.	.	.	.	.	.	.	.	.	.	.	.	.	.	.	.	.	.	.	.	.	.	.	.	.	.	.	.	.	.	.	.	.	.	.	.	.	.	.	.	.
12	CP040398.1:6191-6823 Escherichia coli strain BA22372 plasmid pCTX-M-15 22372 complete sequence	.	.	.	.	.	.	.	.	.	.	.	.	.	.	.	.	.	.	.	.	.	.	.	.	.	.	.	.	.	.	.	.	.	.	.	.	.	.	.	.	.	.	.	.	.	.	.	.
13	CP047280.1:157501-158133 Citrobacter freundii strain N18-04128 plasmid pCf4128 complete sequence	.	.	.	.	.	.	.	.	.	.	.	.	.	.	.	.	.	.	.	.	.	.	.	.	.	.	.	.	.	.	.	.	.	.	.	.	.	.	.	.	.	.	.	.	.	.	.	.
14	CP047288.1:50392-51024 Proteus terrae subsp. cibarius strain G11 plasmid p152 complete sequence	.	.	.	.	.	.	.	.	.	.	.	.	.	.	.	.	.	.	.	.	.	.	.	.	.	.	.	.	.	.	.	.	.	.	.	.	.	.	.	.	.	.	.	.	.	.	.	.
15	CP048391.1:65382-66014 Klebsiella pneumoniae strain S01 plasmid pKPS01 p2 complete sequence	.	.	.	.	.	.	.	.	.	.	.	.	.	.	.	.	.	.	.	.	.	.	.	.	.	.	.	.	.	.	.	.	.	.	.	.	.	.	.	.	.	.	.	.	.	.	.	.
16	CP048606.1:5090704-5091336 Escherichia coli strain US32 chromosome complete genome	.	.	.	.	.	.	.	.	.	.	.	.	.	.	.	.	.	.	.	.	.	.	.	.	.	.	.	.	.	.	.	.	.	.	.	.	.	.	.	.	.	.	.	.	.	.	.	.
17	CP050205.1:6728558-6729190 Escherichia coli strain RH-048-CS chromosome	.	.	.	.	.	.	.	.	.	.	.	.	.	.	.	.	.	.	.	.	.	.	.	.	.	.	.	.	.	.	.	.	.	.	.	.	.	.	.	.	.	.	.	.	.	.	.	.
18	CP050681.1:78820-79452 Klebsiella variicola strain SHET-01 plasmid pNDM-IMP-1 complete sequence	.	.	.	.	.	.	.	.	.	.	.	.	.	.	.	.	.	.	.	.	.	.	.	.	.	.	.	.	.	.	.	.	.	.	.	.	.	.	.	.	.	.	.	.	.	.	.	.
19	CP050729.1:113126-113758 Salmonella enterica subsp. enterica serovar Typhimurium strain ST106 plasmid pST106-1 complete sequence	.	.	.	.	.	.	.	.	.	.	.	.	.	.	.	.	.	.	.	.	.	.	.	.	.	.	.	.	.	.	.	.	.	.	.	.	.	.	.	.	.	.	.	.	.	.	.	.
20	CP052177.1:1289742-1290374 Klebsiella pneumoniae strain F16KP0045 chromosome complete genome	.	.	.	.	.	.	.	.	.	.	.	.	.	.	.	.	.	.	.	.	.	.	.	.	.	.	.	.	.	.	.	.	.	.	.	.	.	.	.	.	.	.	.	.	.	.	.	.
21	CP052189.1:2279682-2280314 Klebsiella pneumoniae strain F16KP0019 chromosome complete genome	.	.	.	.	.	.	.	.	.	.	.	.	.	.	.	.	.	.	.	.	.	.	.	.	.	.	.	.	.	.	.	.	.	.	.	.	.	.	.	.	.	.	.	.	.	.	.	.
22	CP052276.1:91448-92080 Klebsiella pneumoniae strain E16KP0241 plasmid pE16KP0241-1 complete sequence	.	.	.	.	.	.	.	.	.	.	.	.	.	.	.	.	.	.	.	.	.	.	.	.	.	.	.	.	.	.	.	.	.	.	.	.	.	.	.	.	.	.	.	.	.	.	.	.
23	CP052356.1:684705-685337 Klebsiella pneumoniae strain D16KP0144 chromosome complete genome	.	.	.	.	.	.	.	.	.	.	.	.	.	.	.	.	.	.	.	.	.	.	.	.	.	.	.	.	.	.	.	.	.	.	.	.	.	.	.	.	.	.	.	.	.	.	.	.
24	CP053615.1:2492174-2492806 Proteus mirabilis strain MPE0734 chromosome complete genome	.	.	.	.	.	.	.	.	.	.	.	.	.	.	.	.	.	.	.	.	.	.	.	.	.	.	.	.	.	.	.	.	.	.	.	.	.	.	.	.	.	.	.	.	.	.	.	.
25	CP059131.1:67048-67680 Escherichia coli strain Ec55 plasmid pEc55 1 complete sequence	.	.	.	.	.	.	.	.	.	.	.	.	.	.	.	.	.	.	.	.	.	.	.	.	.	.	.	.	.	.	.	.	.	.	.	.	.	.	.	.	.	.	.	.	.	.	.	.
26	CP060441.1:3638305-3638937 Citrobacter cronae strain S175-1 chromosome complete genome	.	.	.	.	.	.	.	.	.	.	.	.	.	.	.	.	.	.	.	.	.	.	.	.	.	.	.	.	.	.	.	.	.	.	.	.	.	.	.	.	.	.	.	.	.	.	.	.
27	CP060886.1:14323-14955 Escherichia coli strain EC24 plasmid pEC24-2 complete sequence	.	.	.	.	.	.	.	.	.	.	.	.	.	.	.	.	.	.	.	.	.	.	.	.	.	.	.	.	.	.	.	.	.	.	.	.	.	.	.	.	.	.	.	.	.	.	.	.
28	CP061377.1:366068-366700 Pseudomonas aeruginosa strain HS17-127 plasmid pHS17-127 complete sequence	.	.	.	.	.	.	.	.	.	.	.	.	.	.	.	.	.	.	.	.	.	.	.	.	.	.	.	.	.	.	.	.	.	.	.	.	.	.	.	.	.	.	.	.	.	.	.	.
29	CP061495.1:140373-141005 Enterobacter hormaechei subsp. xiangfangensis strain GENC200 plasmid pGENC200 complete sequence	.	.	.	.	.	.	.	.	.	.	.	.	.	.	.	.	.	.	.	.	.	.	.	.	.	.	.	.	.	.	.	.	.	.	.	.	.	.	.	.	.	.	.	.	.	.	.	.
30	CP063440.1:3314962-3315594 Proteus mirabilis strain Yak 2019 chromosome complete genome	.	.	.	.	.	.	.	.	.	.	.	.	.	.	.	.	.	.	.	.	.	.	.	.	.	.	.	.	.	.	.	.	.	.	.	.	.	.	.	.	.	.	.	.	.	.	.	.
31	CP063914.1:46866-47498 Klebsiella pneumoniae strain BM336-2-1 plasmid pBM336-2-1 complete sequence	.	.	.	.	.	.	.	.	.	.	.	.	.	.	.	.	.	.	.	.	.	.	.	.	.	.	.	.	.	.	.	.	.	.	.	.	.	.	.	.	.	.	.	.	.	.	.	.
32	CP064672.1:189301-189933 Salmonella sp. SJTUF14146 chromosome complete genome	.	.	.	.	.	.	.	.	.	.	.	.	.	.	.	.	.	.	.	.	.	.	.	.	.	.	.	.	.	.	.	.	.	.	.	.	.	.	.	.	.	.	.	.	.	.	.	.
33	CP065164.1:168503-169135 Klebsiella variicola strain KPN029 plasmid unnamed2 complete sequence	.	.	.	.	.	.	.	.	.	.	.	.	.	.	.	.	.	.	.	.	.	.	.	.	.	.	.	.	.	.	.	.	.	.	.	.	.	.	.	.	.	.	.	.	.	.	.	.
34	CP067705.1:46232-46864 Klebsiella pneumoniae strain ARLG-4851 plasmid pC349 2 complete sequence	.	.	.	.	.	.	.	.	.	.	.	.	.	.	.	.	.	.	.	.	.	.	.	.	.	.	.	.	.	.	.	.	.	.	.	.	.	.	.	.	.	.	.	.	.	.	.	.
35	CP068445.1:283488-284120 Klebsiella quasipneumoniae strain SWMUF35 plasmid pA complete sequence	.	.	.	.	.	.	.	.	.	.	.	.	.	.	.	.	.	.	.	.	.	.	.	.	.	.	.	.	.	.	.	.	.	.	.	.	.	.	.	.	.	.	.	.	.	.	.	.
36	CP068905.1:54491-55123 Klebsiella pneumoniae strain RIVM C019523 plasmid pRIVM C019523 2 complete sequence	.	.	.	.	.	.	.	.	.	.	.	.	.	.	.	.	.	.	.	.	.	.	.	.	.	.	.	.	.	.	.	.	.	.	.	.	.	.	.	.	.	.	.	.	.	.	.	.
37	CP069590.1:2407-3039 Escherichia coli strain FDAARGOS 1266 plasmid unnamed1 complete sequence	.	.	.	.	.	.	.	.	.	.	.	.	.	.	.	.	.	.	.	.	.	.	.	.	.	.	.	.	.	.	.	.	.	.	.	.	.	.	.	.	.	.	.	.	.	.	.	.
38	CP070571.1:23166-23798 Proteus mirabilis strain PM52260 plasmid p52260 KPC complete sequence	.	.	.	.	.	.	.	.	.	.	.	.	.	.	.	.	.	.	.	.	.	.	.	.	.	.	.	.	.	.	.	.	.	.	.	.	.	.	.	.	.	.	.	.	.	.	.	.
39	CP082001.1:5189946-5190578 Klebsiella pneumoniae strain KP18-1 chromosome complete genome	.	.	.	.	.	.	.	.	.	.	.	.	.	.	.	.	.	.	.	.	.	.	.	.	.	.	.	.	.	.	.	.	.	.	.	.	.	.	.	.	.	.	.	.	.	.	.	.
40	CP082043.1:157760-158392 Klebsiella pneumoniae strain KP19-2196 plasmid pKP19-2196-1 complete sequence	.	.	.	.	.	.	.	.	.	.	.	.	.	.	.	.	.	.	.	.	.	.	.	.	.	.	.	.	.	.	.	.	.	.	.	.	.	.	.	.	.	.	.	.	.	.	.	.
41	CP083644.1:273907-274539 Enterobacter bugandensis strain FDAARGOS 1496 plasmid unnamed complete sequence	.	.	.	.	.	.	.	.	.	.	.	.	.	.	.	.	.	.	.	.	.	.	.	.	.	.	.	.	.	.	.	.	.	.	.	.	.	.	.	.	.	.	.	.	.	.	.	.
42	CP088861.1:54427-55059 Escherichia coli strain A16EC0305 plasmid pA16EC0305-1 complete sequence	.	.	.	.	.	.	.	.	.	.	.	.	.	.	.	.	.	.	.	.	.	.	.	.	.	.	.	.	.	.	.	.	.	.	.	.	.	.	.	.	.	.	.	.	.	.	.	.
43	CP089400.1:153240-153872 Klebsiella oxytoca strain Kox26 plasmid pKOX26 1 complete sequence	.	.	.	.	.	.	.	.	.	.	.	.	.	.	.	.	.	.	.	.	.	.	.	.	.	.	.	.	.	.	.	.	.	.	.	.	.	.	.	.	.	.	.	.	.	.	.	.
44	CP090267.1:4613071-4613703 Escherichia coli strain E-T70 chromosome complete genome	.	.	.	.	.	.	.	.	.	.	.	.	.	.	.	.	.	.	.	.	.	.	.	.	.	.	.	.	.	.	.	.	.	.	.	.	.	.	.	.	.	.	.	.	.	.	.	.
45	CP091541.1:117615-118247 Salmonella enterica subsp. enterica serovar Typhimurium strain S46L1 plasmid pMCR S46L1 complete sequence	.	.	.	.	.	.	.	.	.	.	.	.	.	.	.	.	.	.	.	.	.	.	.	.	.	.	.	.	.	.	.	.	.	.	.	.	.	.	.	.	.	.	.	.	.	.	.	.
46	CP093471.1:4210161-4210793 Klebsiella pneumoniae strain VA591 chromosome complete genome	.	.	.	.	.	.	.	.	.	.	.	.	.	.	.	.	.	.	.	.	.	.	.	.	.	.	.	.	.	.	.	.	.	.	.	.	.	.	.	.	.	.	.	.	.	.	.	.
47	CP097225.1:108635-109267 Klebsiella pneumoniae strain 11 plasmid p122.3 complete sequence	.	.	.	.	.	.	.	.	.	.	.	.	.	.	.	.	.	.	.	.	.	.	.	.	.	.	.	.	.	.	.	.	.	.	.	.	.	.	.	.	.	.	.	.	.	.	.	.
48	CP101041.1:94123-94755 Citrobacter meridianamericanus strain OT115 plasmid unnamed1 complete sequence	.	.	.	.	.	.	.	.	.	.	.	.	.	.	.	.	.	.	.	.	.	.	.	.	.	.	.	.	.	.	.	.	.	.	.	.	.	.	.	.	.	.	.	.	.	.	.	.
49	CP102215.1:2788394-2789026 Shigella flexneri strain 1489814 chromosome complete genome	.	.	.	.	.	.	.	.	.	.	.	.	.	.	.	.	.	.	.	.	.	.	.	.	.	.	.	.	.	.	.	.	.	.	.	.	.	.	.	.	.	.	.	.	.	.	.	.
50	CP103555.1:73152-73784 Klebsiella michiganensis strain 5088 plasmid pMB8590 1 complete sequence	.	.	.	.	.	.	.	.	.	.	.	.	.	.	.	.	.	.	.	.	.	.	.	.	.	.	.	.	.	.	.	.	.	.	.	.	.	.	.	.	.	.	.	.	.	.	.	.
51	CP103561.1:114039-114671 Klebsiella pneumoniae strain 5165 plasmid pMB8251 1 complete sequence	.	.	.	.	.	.	.	.	.	.	.	.	.	.	.	.	.	.	.	.	.	.	.	.	.	.	.	.	.	.	.	.	.	.	.	.	.	.	.	.	.	.	.	.	.	.	.	.
52	CP104956.1:47552-48184 Citrobacter portucalensis strain sc18412783 plasmid pCPsc18-2783-KPC2	.	.	.	.	.	.	.	.	.	.	.	.	.	.	.	.	.	.	.	.	.	.	.	.	.	.	.	.	.	.	.	.	.	.	.	.	.	.	.	.	.	.	.	.	.	.	.	.
53	CP106888.1:20385-21017 Klebsiella pneumoniae strain KPN PAT 001 plasmid unnamed2 complete sequence	.	.	.	.	.	.	.	.	.	.	.	.	.	.	.	.	.	.	.	.	.	.	.	.	.	.	.	.	.	.	.	.	.	.	.	.	.	.	.	.	.	.	.	.	.	.	.	.
54	CP114338.1:28391-29023 Escherichia coli strain 2022CK-00554 plasmid unnamed1 complete sequence	.	.	.	.	.	.	.	.	.	.	.	.	.	.	.	.	.	.	.	.	.	.	.	.	.	.	.	.	.	.	.	.	.	.	.	.	.	.	.	.	.	.	.	.	.	.	.	.
55	CP117050.1:14332-14964 Escherichia coli strain MLI106K4 plasmid p174 MLI106-4 complete sequence	.	.	.	.	.	.	.	.	.	.	.	.	.	.	.	.	.	.	.	.	.	.	.	.	.	.	.	.	.	.	.	.	.	.	.	.	.	.	.	.	.	.	.	.	.	.	.	.
56	CP120891.1:57012-57644 Klebsiella pneumoniae isolate GIMC1006:Kpn-102106 plasmid pKpn-102106-1	.	.	.	.	.	.	.	.	.	.	.	.	.	.	.	.	.	.	.	.	.	.	.	.	.	.	.	.	.	.	.	.	.	.	.	.	.	.	.	.	.	.	.	.	.	.	.	.
57	CP121140.1:59510-60142 Klebsiella pneumoniae strain UHD-4 PH plasmid pESBL-PH-4 complete sequence	.	.	.	.	.	.	.	.	.	.	.	.	.	.	.	.	.	.	.	.	.	.	.	.	.	.	.	.	.	.	.	.	.	.	.	.	.	.	.	.	.	.	.	.	.	.	.	.
58	CP121146.1:92763-93395 Klebsiella pneumoniae strain UHD-56 PH plasmid pESBL-PH-56 complete sequence	.	.	.	.	.	.	.	.	.	.	.	.	.	.	.	.	.	.	.	.	.	.	.	.	.	.	.	.	.	.	.	.	.	.	.	.	.	.	.	.	.	.	.	.	.	.	.	.
59	CP122381.1:4694873-4695505 Klebsiella pneumoniae subsp. pneumoniae strain KPN-68 chromosome complete genome	.	.	.	.	.	.	.	.	.	.	.	.	.	.	.	.	.	.	.	.	.	.	.	.	.	.	.	.	.	.	.	.	.	.	.	.	.	.	.	.	.	.	.	.	.	.	.	.
60	CP123197.1:3055017-3055649 Escherichia coli strain C-SRM-3 chromosome complete genome	.	.	.	.	.	.	.	.	.	.	.	.	.	.	.	.	.	.	.	.	.	.	.	.	.	.	.	.	.	.	.	.	.	.	.	.	.	.	.	.	.	.	.	.	.	.	.	.
61	CP124153.1:53405-54037 Klebsiella pneumoniae strain BL12456 plasmid Kp pBL12456 ESBL	.	.	.	.	.	.	.	.	.	.	.	.	.	.	.	.	.	.	.	.	.	.	.	.	.	.	.	.	.	.	.	.	.	.	.	.	.	.	.	.	.	.	.	.	.	.	.	.
62	CP125030.1:110903-111535 Escherichia coli strain KFS-D13 plasmid pKFS-D13 1 complete sequence	.	.	.	.	.	.	.	.	.	.	.	.	.	.	.	.	.	.	.	.	.	.	.	.	.	.	.	.	.	.	.	.	.	.	.	.	.	.	.	.	.	.	.	.	.	.	.	.
63	CP125176.1:158055-158687 Klebsiella pneumoniae strain 160 plasmid unnamed1 complete sequence	.	.	.	.	.	.	.	.	.	.	.	.	.	.	.	.	.	.	.	.	.	.	.	.	.	.	.	.	.	.	.	.	.	.	.	.	.	.	.	.	.	.	.	.	.	.	.	.
64	CP128774.1:18148-18780 Klebsiella pneumoniae strain CRE-015 plasmid pCRE-015 1 complete sequence	.	.	.	.	.	.	.	.	.	.	.	.	.	.	.	.	.	.	.	.	.	.	.	.	.	.	.	.	.	.	.	.	.	.	.	.	.	.	.	.	.	.	.	.	.	.	.	.
65	CP129242.1:40025-40657 Escherichia coli strain 1344 LBHALD plasmid p2 LBHALD complete sequence	.	.	.	.	.	.	.	.	.	.	.	.	.	.	.	.	.	.	.	.	.	.	.	.	.	.	.	.	.	.	.	.	.	.	.	.	.	.	.	.	.	.	.	.	.	.	.	.
66	CP132323.1:1921987-1922619 Morganella morganii strain 2022CK-00284 chromosome complete genome	.	.	.	.	.	.	.	.	.	.	.	.	.	.	.	.	.	.	.	.	.	.	.	.	.	.	.	.	.	.	.	.	.	.	.	.	.	.	.	.	.	.	.	.	.	.	.	.
67	CP132952.1:566976-567608 Escherichia coli strain RSM8751 chromosome	.	.	.	.	.	.	.	.	.	.	.	.	.	.	.	.	.	.	.	.	.	.	.	.	.	.	.	.	.	.	.	.	.	.	.	.	.	.	.	.	.	.	.	.	.	.	.	.
68	CP133211.1:15945-16577 Salmonella enterica strain ZZC1 plasmid pZZC1 complete sequence	.	.	.	.	.	.	.	.	.	.	.	.	.	.	.	.	.	.	.	.	.	.	.	.	.	.	.	.	.	.	.	.	.	.	.	.	.	.	.	.	.	.	.	.	.	.	.	.
69	CP137220.1:3286849-3287481 Proteus mirabilis strain PM23 chromosome complete genome	.	.	.	.	.	.	.	.	.	.	.	.	.	.	.	.	.	.	.	.	.	.	.	.	.	.	.	.	.	.	.	.	.	.	.	.	.	.	.	.	.	.	.	.	.	.	.	.
70	CP144366.1:154157-154789 Escherichia coli strain H106 plasmid pHu106-2 complete sequence	.	.	.	.	.	.	.	.	.	.	.	.	.	.	.	.	.	.	.	.	.	.	.	.	.	.	.	.	.	.	.	.	.	.	.	.	.	.	.	.	.	.	.	.	.	.	.	.
71	CP147069.1:3542024-3542656 Escherichia coli strain JKHS004 chromosome complete genome	.	.	.	.	.	.	.	.	.	.	.	.	.	.	.	.	.	.	.	.	.	.	.	.	.	.	.	.	.	.	.	.	.	.	.	.	.	.	.	.	.	.	.	.	.	.	.	.
72	CP158352.1:35830-36462 Escherichia coli strain 146 plasmid pMRSN146 p1 complete sequence	.	.	.	.	.	.	.	.	.	.	.	.	.	.	.	.	.	.	.	.	.	.	.	.	.	.	.	.	.	.	.	.	.	.	.	.	.	.	.	.	.	.	.	.	.	.	.	.
73	CP162950.1:118760-119392 Raoultella planticola strain CXW225 plasmid pCXW225 1 complete sequence	.	.	.	.	.	.	.	.	.	.	.	.	.	.	.	.	.	.	.	.	.	.	.	.	.	.	.	.	.	.	.	.	.	.	.	.	.	.	.	.	.	.	.	.	.	.	.	.
74	CP163545.1:13838-14470 Pseudomonas aeruginosa strain PAHT-1 plasmid pPAHT-1 complete sequence	.	.	.	.	.	.	.	.	.	.	.	.	.	.	.	.	.	.	.	.	.	.	.	.	.	.	.	.	.	.	.	.	.	.	.	.	.	.	.	.	.	.	.	.	.	.	.	.
75	LR822053.1:35200-35832 Citrobacter youngae isolate BB1468 genome assembly plasmid: pCY-OXA-1	.	.	.	.	.	.	.	.	.	.	.	.	.	.	.	.	.	.	.	.	.	.	.	.	.	.	.	.	.	.	.	.	.	.	.	.	.	.	.	.	.	.	.	.	.	.	.	.
76	LR890375.1:145707-146339 Klebsiella pneumoniae isolate INF250-sc-2280154 genome assembly plasmid: 2	.	.	.	.	.	.	.	.	.	.	.	.	.	.	.	.	.	.	.	.	.	.	.	.	.	.	.	.	.	.	.	.	.	.	.	.	.	.	.	.	.	.	.	.	.	.	.	.
77	LR890416.1:145704-146336 Klebsiella pneumoniae isolate INF313-sc-2280106 genome assembly plasmid: 2	.	.	.	.	.	.	.	.	.	.	.	.	.	.	.	.	.	.	.	.	.	.	.	.	.	.	.	.	.	.	.	.	.	.	.	.	.	.	.	.	.	.	.	.	.	.	.	.
78	MK192097.1:82106-82738 Klebsiella pneumoniae strain KP17-16 plasmid p17-16-CTX complete sequence	.	.	.	.	.	.	.	.	.	.	.	.	.	.	.	.	.	.	.	.	.	.	.	.	.	.	.	.	.	.	.	.	.	.	.	.	.	.	.	.	.	.	.	.	.	.	.	.
79	MK878894.2:15999-16631 Escherichia coli strain J53 plasmid pMG334 complete sequence	.	.	.	.	.	.	.	.	.	.	.	.	.	.	.	.	.	.	.	.	.	.	.	.	.	.	.	.	.	.	.	.	.	.	.	.	.	.	.	.	.	.	.	.	.	.	.	.
80	MW025965.1:153134-153766 Salmonella enterica strain 1-B7 plasmid p1-B7 complete sequence	.	.	.	.	.	.	.	.	.	.	.	.	.	.	.	.	.	.	.	.	.	.	.	.	.	.	.	.	.	.	.	.	.	.	.	.	.	.	.	.	.	.	.	.	.	.	.	.
81	MW192783.1:18355-18987 Enterobacter hormaechei subsp. steigerwaltii strain N20-00520 plasmid pN20520NDM complete sequence	.	.	.	.	.	.	.	.	.	.	.	.	.	.	.	.	.	.	.	.	.	.	.	.	.	.	.	.	.	.	.	.	.	.	.	.	.	.	.	.	.	.	.	.	.	.	.	.
82	MZ277865.1:99177-99809 Proteus mirabilis strain HBNNC12 integrating conjugative element ICEPmiChn-HBNNC12 mobile element complete sequence and peptide chain release factor 3 (prfC) gene complete cds	.	.	.	.	.	.	.	.	.	.	.	.	.	.	.	.	.	.	.	.	.	.	.	.	.	.	.	.	.	.	.	.	.	.	.	.	.	.	.	.	.	.	.	.	.	.	.	.
83	NG 064754.1:299-931 Proteus sp. VIITMP5 blaOXA gene for OXA-1 family class D beta-lactamase OXA-796 complete CDS	.	.	.	.	.	.	.	.	.	.	.	.	.	.	.	.	.	.	.	.	.	.	.	.	.	.	.	.	.	.	.	.	.	.	.	.	.	.	.	.	.	.	.	.	.	.	.	.
84	OM489428.1:20517-21149 Klebsiella pneumoniae strain 1203-2019 plasmid 1203 pKPN complete sequence	.	.	.	.	.	.	.	.	.	.	.	.	.	.	.	.	.	.	.	.	.	.	.	.	.	.	.	.	.	.	.	.	.	.	.	.	.	.	.	.	.	.	.	.	.	.	.	.
85	OM489432.1:116496-117128 Klebsiella pneumoniae strain 0213-2021 plasmid 0213 pKPN complete sequence	.	.	.	.	.	.	.	.	.	.	.	.	.	.	.	.	.	.	.	.	.	.	.	.	.	.	.	.	.	.	.	.	.	.	.	.	.	.	.	.	.	.	.	.	.	.	.	.
86	OM517175.1:995-1627 Escherichia coli class I integron aminoglycoside adenyltransferase (aadA1) and beta-lactamase OXA-1 (blaOXA-1) genes complete cds	.	.	.	.	.	.	.	.	.	.	.	.	.	.	.	.	.	.	.	.	.	.	.	.	.	.	.	.	.	.	.	.	.	.	.	.	.	.	.	.	.	.	.	.	.	.	.	.
87	OP290545.1:922-1554 Salmonella enterica subsp. enterica serovar Typhimurium strain LS002 plasmid pNDM5 LS002 complete sequence	.	.	.	.	.	.	.	.	.	.	.	.	.	.	.	.	.	.	.	.	.	.	.	.	.	.	.	.	.	.	.	.	.	.	.	.	.	.	.	.	.	.	.	.	.	.	.	.
88	OP378652.1:151027-151659 Klebsiella pneumoniae strain KLP00161 plasmid pKLP00161 2 complete sequence	.	.	.	.	.	.	.	.	.	.	.	.	.	.	.	.	.	.	.	.	.	.	.	.	.	.	.	.	.	.	.	.	.	.	.	.	.	.	.	.	.	.	.	.	.	.	.	.
89	OW849013.1:79031-79663 Klebsiella pneumoniae isolate 392 genome assembly plasmid: P2	.	.	.	.	.	.	.	.	.	.	.	.	.	.	.	.	.	.	.	.	.	.	.	.	.	.	.	.	.	.	.	.	.	.	.	.	.	.	.	.	.	.	.	.	.	.	.	.
90	OW849272.1:14328-14960 Klebsiella pneumoniae isolate 15 genome assembly plasmid: P1	.	.	.	.	.	.	.	.	.	.	.	.	.	.	.	.	.	.	.	.	.	.	.	.	.	.	.	.	.	.	.	.	.	.	.	.	.	.	.	.	.	.	.	.	.	.	.	.
91	OW968048.1:35673-36305 Klebsiella pneumoniae isolate 11 genome assembly plasmid: P1	.	.	.	.	.	.	.	.	.	.	.	.	.	.	.	.	.	.	.	.	.	.	.	.	.	.	.	.	.	.	.	.	.	.	.	.	.	.	.	.	.	.	.	.	.	.	.	.
92	OW968121.1:150636-151268 Klebsiella pneumoniae isolate 307 genome assembly plasmid: P1	.	.	.	.	.	.	.	.	.	.	.	.	.	.	.	.	.	.	.	.	.	.	.	.	.	.	.	.	.	.	.	.	.	.	.	.	.	.	.	.	.	.	.	.	.	.	.	.
93	OW968134.1:5694-6326 Klebsiella pneumoniae isolate 11 genome assembly plasmid: P1	.	.	.	.	.	.	.	.	.	.	.	.	.	.	.	.	.	.	.	.	.	.	.	.	.	.	.	.	.	.	.	.	.	.	.	.	.	.	.	.	.	.	.	.	.	.	.	.
94	OZ111313.1:26288-26920 Klebsiella pneumoniae strain Zagreb034 genome assembly plasmid: 4	.	.	.	.	.	.	.	.	.	.	.	.	.	.	.	.	.	.	.	.	.	.	.	.	.	.	.	.	.	.	.	.	.	.	.	.	.	.	.	.	.	.	.	.	.	.	.	.
95	OZ111360.1:102926-103558 Klebsiella pneumoniae strain Zagreb017 genome assembly plasmid: 2	.	.	.	.	.	.	.	.	.	.	.	.	.	.	.	.	.	.	.	.	.	.	.	.	.	.	.	.	.	.	.	.	.	.	.	.	.	.	.	.	.	.	.	.	.	.	.	.
96	OZ111492.1:85669-86301 Klebsiella pneumoniae strain Zagreb007 genome assembly plasmid: 2	.	.	.	.	.	.	.	.	.	.	.	.	.	.	.	.	.	.	.	.	.	.	.	.	.	.	.	.	.	.	.	.	.	.	.	.	.	.	.	.	.	.	.	.	.	.	.	.
97	OZ111503.1:85669-86301 Klebsiella pneumoniae strain Zagreb020 genome assembly plasmid: 2	.	.	.	.	.	.	.	.	.	.	.	.	.	.	.	.	.	.	.	.	.	.	.	.	.	.	.	.	.	.	.	.	.	.	.	.	.	.	.	.	.	.	.	.	.	.	.	.
98	PP320298.1:164684-165316 Citrobacter freundii strain 29A20CPO008 plasmid p29A20008 B OXA complete sequence	.	.	.	.	.	.	.	.	.	.	.	.	.	.	.	.	.	.	.	.	.	.	.	.	.	.	.	.	.	.	.	.	.	.	.	.	.	.	.	.	.	.	.	.	.	.	.	.
99	PP852731.1:110788-111420 Salmonella enterica subsp. enterica serovar Typhimurium plasmid pYY-2016-057-2 complete sequence	.	.	.	.	.	.	.	.	.	.	.	.	.	.	.	.	.	.	.	.	.	.	.	.	.	.	.	.	.	.	.	.	.	.	.	.	.	.	.	.	.	.	.	.	.	.	.	.
100	PQ066911.1:45531-46163 Escherichia coli strain WVB4e5 plasmid pIncF complete sequence	.	.	.	.	.	.	.	.	.	.	.	.	.	.	.	.	.	.	.	.	.	.	.	.	.	.	.	.	.	.	.	.	.	.	.	.	.	.	.	.	.	.	.	.	.	.	.	.
101	PQ066912.1:48877-49509 Escherichia coli strain S7232 plasmid pIncF complete sequence	.	.	.	.	.	.	.	.	.	.	.	.	.	.	.	.	.	.	.	.	.	.	.	.	.	.	.	.	.	.	.	.	.	.	.	.	.	.	.	.	.	.	.	.	.	.	.	.
1	AP019286.1:394-1026 Klebsiella oxytoca MRY14-247 plasmid pMRY14-247KOX 2 DNA contig 13	G	A	T	A	A	T	A	G	T	A	C	A	A	A	A	C	T	G	T	A	T	G	G	G	A	A	A	A	C	T	G	G	T	G	C	A	G	G	A	T	T	C	A	C	A	G	C	A
2	AP024561.1:2955010-2955642 Escherichia coli NIPH17 0036 DNA complete genome	.	.	.	.	.	.	.	.	.	.	.	.	.	.	.	.	.	.	.	.	.	.	.	.	.	.	.	.	.	.	.	.	.	.	.	.	.	.	.	.	.	.	.	.	.	.	.	.
3	AP026789.1:150166-150798 Escherichia coli IPCEC42 plasmid pIPCEC42 1 DNA complete sequence	.	.	.	.	.	.	.	.	.	.	.	.	.	.	.	.	.	.	.	.	.	.	.	.	.	.	.	.	.	.	.	.	.	.	.	.	.	.	.	.	.	.	.	.	.	.	.	.
4	AP027265.1:6481-7113 Klebsiella pneumoniae TA8711 plasmid pTA8711-2 DNA complete sequence	.	.	.	.	.	.	.	.	.	.	.	.	.	.	.	.	.	.	.	.	.	.	.	.	.	.	.	.	.	.	.	.	.	.	.	.	.	.	.	.	.	.	.	.	.	.	.	.
5	AP029257.1:124921-125553 Klebsiella pneumoniae subsp. pneumoniae JBBGAAF 19 0043 plasmid pJBBGAAF19431 DNA complete sequence	.	.	.	.	.	.	.	.	.	.	.	.	.	.	.	.	.	.	.	.	.	.	.	.	.	.	.	.	.	.	.	.	.	.	.	.	.	.	.	.	.	.	.	.	.	.	.	.
6	CP031190.1:34106-34738 Salmonella enterica subsp. enterica serovar Indiana strain 222 plasmid unnamed1 complete sequence	.	.	.	.	.	.	.	.	.	.	.	.	.	.	.	.	.	.	.	.	.	.	.	.	.	.	.	.	.	.	.	.	.	.	.	.	.	.	.	.	.	.	.	.	.	.	.	.
7	CP032425.1:14333-14965 Escherichia coli strain SCEC020001 plasmid pOXA1 020001 complete sequence	.	.	.	.	.	.	.	.	.	.	.	.	.	.	.	.	.	.	.	.	.	.	.	.	.	.	.	.	.	.	.	.	.	.	.	.	.	.	.	.	.	.	.	.	.	.	.	.
8	CP034406.1:75429-76061 Klebsiella pneumoniae strain NH34 plasmid pNH34.1 complete sequence	.	.	.	.	.	.	.	.	.	.	.	.	.	.	.	.	.	.	.	.	.	.	.	.	.	.	.	.	.	.	.	.	.	.	.	.	.	.	.	.	.	.	.	.	.	.	.	.
9	CP039534.1:19016-19648 Klebsiella pneumoniae strain cre20 plasmid unnamed7 complete sequence	.	.	.	.	.	.	.	.	.	.	.	.	.	.	.	.	.	.	.	.	.	.	.	.	.	.	.	.	.	.	.	.	.	.	.	.	.	.	.	.	.	.	.	.	.	.	.	.
10	CP039534.1:85920-86552 Klebsiella pneumoniae strain cre20 plasmid unnamed7 complete sequence	.	.	.	.	.	.	.	.	.	.	.	.	.	.	.	.	.	.	.	.	.	.	.	.	.	.	.	.	.	.	.	.	.	.	.	.	.	.	.	.	.	.	.	.	.	.	.	.
11	CP039829.1:307026-307658 Klebsiella pneumoniae strain C2315 plasmid pC2315-2-NDM complete sequence	.	.	.	.	.	.	.	.	.	.	.	.	.	.	.	.	.	.	.	.	.	.	.	.	.	.	.	.	.	.	.	.	.	.	.	.	.	.	.	.	.	.	.	.	.	.	.	.
12	CP040398.1:6191-6823 Escherichia coli strain BA22372 plasmid pCTX-M-15 22372 complete sequence	.	.	.	.	.	.	.	.	.	.	.	.	.	.	.	.	.	.	.	.	.	.	.	.	.	.	.	.	.	.	.	.	.	.	.	.	.	.	.	.	.	.	.	.	.	.	.	.
13	CP047280.1:157501-158133 Citrobacter freundii strain N18-04128 plasmid pCf4128 complete sequence	.	.	.	.	.	.	.	.	.	.	.	.	.	.	.	.	.	.	.	.	.	.	.	.	.	.	.	.	.	.	.	.	.	.	.	.	.	.	.	.	.	.	.	.	.	.	.	.
14	CP047288.1:50392-51024 Proteus terrae subsp. cibarius strain G11 plasmid p152 complete sequence	.	.	.	.	.	.	.	.	.	.	.	.	.	.	.	.	.	.	.	.	.	.	.	.	.	.	.	.	.	.	.	.	.	.	.	.	.	.	.	.	.	.	.	.	.	.	.	.
15	CP048391.1:65382-66014 Klebsiella pneumoniae strain S01 plasmid pKPS01 p2 complete sequence	.	.	.	.	.	.	.	.	.	.	.	.	.	.	.	.	.	.	.	.	.	.	.	.	.	.	.	.	.	.	.	.	.	.	.	.	.	.	.	.	.	.	.	.	.	.	.	.
16	CP048606.1:5090704-5091336 Escherichia coli strain US32 chromosome complete genome	.	.	.	.	.	.	.	.	.	.	.	.	.	.	.	.	.	.	.	.	.	.	.	.	.	.	.	.	.	.	.	.	.	.	.	.	.	.	.	.	.	.	.	.	.	.	.	.
17	CP050205.1:6728558-6729190 Escherichia coli strain RH-048-CS chromosome	.	.	.	.	.	.	.	.	.	.	.	.	.	.	.	.	.	.	.	.	.	.	.	.	.	.	.	.	.	.	.	.	.	.	.	.	.	.	.	.	.	.	.	.	.	.	.	.
18	CP050681.1:78820-79452 Klebsiella variicola strain SHET-01 plasmid pNDM-IMP-1 complete sequence	.	.	.	.	.	.	.	.	.	.	.	.	.	.	.	.	.	.	.	.	.	.	.	.	.	.	.	.	.	.	.	.	.	.	.	.	.	.	.	.	.	.	.	.	.	.	.	.
19	CP050729.1:113126-113758 Salmonella enterica subsp. enterica serovar Typhimurium strain ST106 plasmid pST106-1 complete sequence	.	.	.	.	.	.	.	.	.	.	.	.	.	.	.	.	.	.	.	.	.	.	.	.	.	.	.	.	.	.	.	.	.	.	.	.	.	.	.	.	.	.	.	.	.	.	.	.
20	CP052177.1:1289742-1290374 Klebsiella pneumoniae strain F16KP0045 chromosome complete genome	.	.	.	.	.	.	.	.	.	.	.	.	.	.	.	.	.	.	.	.	.	.	.	.	.	.	.	.	.	.	.	.	.	.	.	.	.	.	.	.	.	.	.	.	.	.	.	.
21	CP052189.1:2279682-2280314 Klebsiella pneumoniae strain F16KP0019 chromosome complete genome	.	.	.	.	.	.	.	.	.	.	.	.	.	.	.	.	.	.	.	.	.	.	.	.	.	.	.	.	.	.	.	.	.	.	.	.	.	.	.	.	.	.	.	.	.	.	.	.
22	CP052276.1:91448-92080 Klebsiella pneumoniae strain E16KP0241 plasmid pE16KP0241-1 complete sequence	.	.	.	.	.	.	.	.	.	.	.	.	.	.	.	.	.	.	.	.	.	.	.	.	.	.	.	.	.	.	.	.	.	.	.	.	.	.	.	.	.	.	.	.	.	.	.	.
23	CP052356.1:684705-685337 Klebsiella pneumoniae strain D16KP0144 chromosome complete genome	.	.	.	.	.	.	.	.	.	.	.	.	.	.	.	.	.	.	.	.	.	.	.	.	.	.	.	.	.	.	.	.	.	.	.	.	.	.	.	.	.	.	.	.	.	.	.	.
24	CP053615.1:2492174-2492806 Proteus mirabilis strain MPE0734 chromosome complete genome	.	.	.	.	.	.	.	.	.	.	.	.	.	.	.	.	.	.	.	.	.	.	.	.	.	.	.	.	.	.	.	.	.	.	.	.	.	.	.	.	.	.	.	.	.	.	.	.
25	CP059131.1:67048-67680 Escherichia coli strain Ec55 plasmid pEc55 1 complete sequence	.	.	.	.	.	.	.	.	.	.	.	.	.	.	.	.	.	.	.	.	.	.	.	.	.	.	.	.	.	.	.	.	.	.	.	.	.	.	.	.	.	.	.	.	.	.	.	.
26	CP060441.1:3638305-3638937 Citrobacter cronae strain S175-1 chromosome complete genome	.	.	.	.	.	.	.	.	.	.	.	.	.	.	.	.	.	.	.	.	.	.	.	.	.	.	.	.	.	.	.	.	.	.	.	.	.	.	.	.	.	.	.	.	.	.	.	.
27	CP060886.1:14323-14955 Escherichia coli strain EC24 plasmid pEC24-2 complete sequence	.	.	.	.	.	.	.	.	.	.	.	.	.	.	.	.	.	.	.	.	.	.	.	.	.	.	.	.	.	.	.	.	.	.	.	.	.	.	.	.	.	.	.	.	.	.	.	.
28	CP061377.1:366068-366700 Pseudomonas aeruginosa strain HS17-127 plasmid pHS17-127 complete sequence	.	.	.	.	.	.	.	.	.	.	.	.	.	.	.	.	.	.	.	.	.	.	.	.	.	.	.	.	.	.	.	.	.	.	.	.	.	.	.	.	.	.	.	.	.	.	.	.
29	CP061495.1:140373-141005 Enterobacter hormaechei subsp. xiangfangensis strain GENC200 plasmid pGENC200 complete sequence	.	.	.	.	.	.	.	.	.	.	.	.	.	.	.	.	.	.	.	.	.	.	.	.	.	.	.	.	.	.	.	.	.	.	.	.	.	.	.	.	.	.	.	.	.	.	.	.
30	CP063440.1:3314962-3315594 Proteus mirabilis strain Yak 2019 chromosome complete genome	.	.	.	.	.	.	.	.	.	.	.	.	.	.	.	.	.	.	.	.	.	.	.	.	.	.	.	.	.	.	.	.	.	.	.	.	.	.	.	.	.	.	.	.	.	.	.	.
31	CP063914.1:46866-47498 Klebsiella pneumoniae strain BM336-2-1 plasmid pBM336-2-1 complete sequence	.	.	.	.	.	.	.	.	.	.	.	.	.	.	.	.	.	.	.	.	.	.	.	.	.	.	.	.	.	.	.	.	.	.	.	.	.	.	.	.	.	.	.	.	.	.	.	.
32	CP064672.1:189301-189933 Salmonella sp. SJTUF14146 chromosome complete genome	.	.	.	.	.	.	.	.	.	.	.	.	.	.	.	.	.	.	.	.	.	.	.	.	.	.	.	.	.	.	.	.	.	.	.	.	.	.	.	.	.	.	.	.	.	.	.	.
33	CP065164.1:168503-169135 Klebsiella variicola strain KPN029 plasmid unnamed2 complete sequence	.	.	.	.	.	.	.	.	.	.	.	.	.	.	.	.	.	.	.	.	.	.	.	.	.	.	.	.	.	.	.	.	.	.	.	.	.	.	.	.	.	.	.	.	.	.	.	.
34	CP067705.1:46232-46864 Klebsiella pneumoniae strain ARLG-4851 plasmid pC349 2 complete sequence	.	.	.	.	.	.	.	.	.	.	.	.	.	.	.	.	.	.	.	.	.	.	.	.	.	.	.	.	.	.	.	.	.	.	.	.	.	.	.	.	.	.	.	.	.	.	.	.
35	CP068445.1:283488-284120 Klebsiella quasipneumoniae strain SWMUF35 plasmid pA complete sequence	.	.	.	.	.	.	.	.	.	.	.	.	.	.	.	.	.	.	.	.	.	.	.	.	.	.	.	.	.	.	.	.	.	.	.	.	.	.	.	.	.	.	.	.	.	.	.	.
36	CP068905.1:54491-55123 Klebsiella pneumoniae strain RIVM C019523 plasmid pRIVM C019523 2 complete sequence	.	.	.	.	.	.	.	.	.	.	.	.	.	.	.	.	.	.	.	.	.	.	.	.	.	.	.	.	.	.	.	.	.	.	.	.	.	.	.	.	.	.	.	.	.	.	.	.
37	CP069590.1:2407-3039 Escherichia coli strain FDAARGOS 1266 plasmid unnamed1 complete sequence	.	.	.	.	.	.	.	.	.	.	.	.	.	.	.	.	.	.	.	.	.	.	.	.	.	.	.	.	.	.	.	.	.	.	.	.	.	.	.	.	.	.	.	.	.	.	.	.
38	CP070571.1:23166-23798 Proteus mirabilis strain PM52260 plasmid p52260 KPC complete sequence	.	.	.	.	.	.	.	.	.	.	.	.	.	.	.	.	.	.	.	.	.	.	.	.	.	.	.	.	.	.	.	.	.	.	.	.	.	.	.	.	.	.	.	.	.	.	.	.
39	CP082001.1:5189946-5190578 Klebsiella pneumoniae strain KP18-1 chromosome complete genome	.	.	.	.	.	.	.	.	.	.	.	.	.	.	.	.	.	.	.	.	.	.	.	.	.	.	.	.	.	.	.	.	.	.	.	.	.	.	.	.	.	.	.	.	.	.	.	.
40	CP082043.1:157760-158392 Klebsiella pneumoniae strain KP19-2196 plasmid pKP19-2196-1 complete sequence	.	.	.	.	.	.	.	.	.	.	.	.	.	.	.	.	.	.	.	.	.	.	.	.	.	.	.	.	.	.	.	.	.	.	.	.	.	.	.	.	.	.	.	.	.	.	.	.
41	CP083644.1:273907-274539 Enterobacter bugandensis strain FDAARGOS 1496 plasmid unnamed complete sequence	.	.	.	.	.	.	.	.	.	.	.	.	.	.	.	.	.	.	.	.	.	.	.	.	.	.	.	.	.	.	.	.	.	.	.	.	.	.	.	.	.	.	.	.	.	.	.	.
42	CP088861.1:54427-55059 Escherichia coli strain A16EC0305 plasmid pA16EC0305-1 complete sequence	.	.	.	.	.	.	.	.	.	.	.	.	.	.	.	.	.	.	.	.	.	.	.	.	.	.	.	.	.	.	.	.	.	.	.	.	.	.	.	.	.	.	.	.	.	.	.	.
43	CP089400.1:153240-153872 Klebsiella oxytoca strain Kox26 plasmid pKOX26 1 complete sequence	.	.	.	.	.	.	.	.	.	.	.	.	.	.	.	.	.	.	.	.	.	.	.	.	.	.	.	.	.	.	.	.	.	.	.	.	.	.	.	.	.	.	.	.	.	.	.	.
44	CP090267.1:4613071-4613703 Escherichia coli strain E-T70 chromosome complete genome	.	.	.	.	.	.	.	.	.	.	.	.	.	.	.	.	.	.	.	.	.	.	.	.	.	.	.	.	.	.	.	.	.	.	.	.	.	.	.	.	.	.	.	.	.	.	.	.
45	CP091541.1:117615-118247 Salmonella enterica subsp. enterica serovar Typhimurium strain S46L1 plasmid pMCR S46L1 complete sequence	.	.	.	.	.	.	.	.	.	.	.	.	.	.	.	.	.	.	.	.	.	.	.	.	.	.	.	.	.	.	.	.	.	.	.	.	.	.	.	.	.	.	.	.	.	.	.	.
46	CP093471.1:4210161-4210793 Klebsiella pneumoniae strain VA591 chromosome complete genome	.	.	.	.	.	.	.	.	.	.	.	.	.	.	.	.	.	.	.	.	.	.	.	.	.	.	.	.	.	.	.	.	.	.	.	.	.	.	.	.	.	.	.	.	.	.	.	.
47	CP097225.1:108635-109267 Klebsiella pneumoniae strain 11 plasmid p122.3 complete sequence	.	.	.	.	.	.	.	.	.	.	.	.	.	.	.	.	.	.	.	.	.	.	.	.	.	.	.	.	.	.	.	.	.	.	.	.	.	.	.	.	.	.	.	.	.	.	.	.
48	CP101041.1:94123-94755 Citrobacter meridianamericanus strain OT115 plasmid unnamed1 complete sequence	.	.	.	.	.	.	.	.	.	.	.	.	.	.	.	.	.	.	.	.	.	.	.	.	.	.	.	.	.	.	.	.	.	.	.	.	.	.	.	.	.	.	.	.	.	.	.	.
49	CP102215.1:2788394-2789026 Shigella flexneri strain 1489814 chromosome complete genome	.	.	.	.	.	.	.	.	.	.	.	.	.	.	.	.	.	.	.	.	.	.	.	.	.	.	.	.	.	.	.	.	.	.	.	.	.	.	.	.	.	.	.	.	.	.	.	.
50	CP103555.1:73152-73784 Klebsiella michiganensis strain 5088 plasmid pMB8590 1 complete sequence	.	.	.	.	.	.	.	.	.	.	.	.	.	.	.	.	.	.	.	.	.	.	.	.	.	.	.	.	.	.	.	.	.	.	.	.	.	.	.	.	.	.	.	.	.	.	.	.
51	CP103561.1:114039-114671 Klebsiella pneumoniae strain 5165 plasmid pMB8251 1 complete sequence	.	.	.	.	.	.	.	.	.	.	.	.	.	.	.	.	.	.	.	.	.	.	.	.	.	.	.	.	.	.	.	.	.	.	.	.	.	.	.	.	.	.	.	.	.	.	.	.
52	CP104956.1:47552-48184 Citrobacter portucalensis strain sc18412783 plasmid pCPsc18-2783-KPC2	.	.	.	.	.	.	.	.	.	.	.	.	.	.	.	.	.	.	.	.	.	.	.	.	.	.	.	.	.	.	.	.	.	.	.	.	.	.	.	.	.	.	.	.	.	.	.	.
53	CP106888.1:20385-21017 Klebsiella pneumoniae strain KPN PAT 001 plasmid unnamed2 complete sequence	.	.	.	.	.	.	.	.	.	.	.	.	.	.	.	.	.	.	.	.	.	.	.	.	.	.	.	.	.	.	.	.	.	.	.	.	.	.	.	.	.	.	.	.	.	.	.	.
54	CP114338.1:28391-29023 Escherichia coli strain 2022CK-00554 plasmid unnamed1 complete sequence	.	.	.	.	.	.	.	.	.	.	.	.	.	.	.	.	.	.	.	.	.	.	.	.	.	.	.	.	.	.	.	.	.	.	.	.	.	.	.	.	.	.	.	.	.	.	.	.
55	CP117050.1:14332-14964 Escherichia coli strain MLI106K4 plasmid p174 MLI106-4 complete sequence	.	.	.	.	.	.	.	.	.	.	.	.	.	.	.	.	.	.	.	.	.	.	.	.	.	.	.	.	.	.	.	.	.	.	.	.	.	.	.	.	.	.	.	.	.	.	.	.
56	CP120891.1:57012-57644 Klebsiella pneumoniae isolate GIMC1006:Kpn-102106 plasmid pKpn-102106-1	.	.	.	.	.	.	.	.	.	.	.	.	.	.	.	.	.	.	.	.	.	.	.	.	.	.	.	.	.	.	.	.	.	.	.	.	.	.	.	.	.	.	.	.	.	.	.	.
57	CP121140.1:59510-60142 Klebsiella pneumoniae strain UHD-4 PH plasmid pESBL-PH-4 complete sequence	.	.	.	.	.	.	.	.	.	.	.	.	.	.	.	.	.	.	.	.	.	.	.	.	.	.	.	.	.	.	.	.	.	.	.	.	.	.	.	.	.	.	.	.	.	.	.	.
58	CP121146.1:92763-93395 Klebsiella pneumoniae strain UHD-56 PH plasmid pESBL-PH-56 complete sequence	.	.	.	.	.	.	.	.	.	.	.	.	.	.	.	.	.	.	.	.	.	.	.	.	.	.	.	.	.	.	.	.	.	.	.	.	.	.	.	.	.	.	.	.	.	.	.	.
59	CP122381.1:4694873-4695505 Klebsiella pneumoniae subsp. pneumoniae strain KPN-68 chromosome complete genome	.	.	.	.	.	.	.	.	.	.	.	.	.	.	.	.	.	.	.	.	.	.	.	.	.	.	.	.	.	.	.	.	.	.	.	.	.	.	.	.	.	.	.	.	.	.	.	.
60	CP123197.1:3055017-3055649 Escherichia coli strain C-SRM-3 chromosome complete genome	.	.	.	.	.	.	.	.	.	.	.	.	.	.	.	.	.	.	.	.	.	.	.	.	.	.	.	.	.	.	.	.	.	.	.	.	.	.	.	.	.	.	.	.	.	.	.	.
61	CP124153.1:53405-54037 Klebsiella pneumoniae strain BL12456 plasmid Kp pBL12456 ESBL	.	.	.	.	.	.	.	.	.	.	.	.	.	.	.	.	.	.	.	.	.	.	.	.	.	.	.	.	.	.	.	.	.	.	.	.	.	.	.	.	.	.	.	.	.	.	.	.
62	CP125030.1:110903-111535 Escherichia coli strain KFS-D13 plasmid pKFS-D13 1 complete sequence	.	.	.	.	.	.	.	.	.	.	.	.	.	.	.	.	.	.	.	.	.	.	.	.	.	.	.	.	.	.	.	.	.	.	.	.	.	.	.	.	.	.	.	.	.	.	.	.
63	CP125176.1:158055-158687 Klebsiella pneumoniae strain 160 plasmid unnamed1 complete sequence	.	.	.	.	.	.	.	.	.	.	.	.	.	.	.	.	.	.	.	.	.	.	.	.	.	.	.	.	.	.	.	.	.	.	.	.	.	.	.	.	.	.	.	.	.	.	.	.
64	CP128774.1:18148-18780 Klebsiella pneumoniae strain CRE-015 plasmid pCRE-015 1 complete sequence	.	.	.	.	.	.	.	.	.	.	.	.	.	.	.	.	.	.	.	.	.	.	.	.	.	.	.	.	.	.	.	.	.	.	.	.	.	.	.	.	.	.	.	.	.	.	.	.
65	CP129242.1:40025-40657 Escherichia coli strain 1344 LBHALD plasmid p2 LBHALD complete sequence	.	.	.	.	.	.	.	.	.	.	.	.	.	.	.	.	.	.	.	.	.	.	.	.	.	.	.	.	.	.	.	.	.	.	.	.	.	.	.	.	.	.	.	.	.	.	.	.
66	CP132323.1:1921987-1922619 Morganella morganii strain 2022CK-00284 chromosome complete genome	.	.	.	.	.	.	.	.	.	.	.	.	.	.	.	.	.	.	.	.	.	.	.	.	.	.	.	.	.	.	.	.	.	.	.	.	.	.	.	.	.	.	.	.	.	.	.	.
67	CP132952.1:566976-567608 Escherichia coli strain RSM8751 chromosome	.	.	.	.	.	.	.	.	.	.	.	.	.	.	.	.	.	.	.	.	.	.	.	.	.	.	.	.	.	.	.	.	.	.	.	.	.	.	.	.	.	.	.	.	.	.	.	.
68	CP133211.1:15945-16577 Salmonella enterica strain ZZC1 plasmid pZZC1 complete sequence	.	.	.	.	.	.	.	.	.	.	.	.	.	.	.	.	.	.	.	.	.	.	.	.	.	.	.	.	.	.	.	.	.	.	.	.	.	.	.	.	.	.	.	.	.	.	.	.
69	CP137220.1:3286849-3287481 Proteus mirabilis strain PM23 chromosome complete genome	.	.	.	.	.	.	.	.	.	.	.	.	.	.	.	.	.	.	.	.	.	.	.	.	.	.	.	.	.	.	.	.	.	.	.	.	.	.	.	.	.	.	.	.	.	.	.	.
70	CP144366.1:154157-154789 Escherichia coli strain H106 plasmid pHu106-2 complete sequence	.	.	.	.	.	.	.	.	.	.	.	.	.	.	.	.	.	.	.	.	.	.	.	.	.	.	.	.	.	.	.	.	.	.	.	.	.	.	.	.	.	.	.	.	.	.	.	.
71	CP147069.1:3542024-3542656 Escherichia coli strain JKHS004 chromosome complete genome	.	.	.	.	.	.	.	.	.	.	.	.	.	.	.	.	.	.	.	.	.	.	.	.	.	.	.	.	.	.	.	.	.	.	.	.	.	.	.	.	.	.	.	.	.	.	.	.
72	CP158352.1:35830-36462 Escherichia coli strain 146 plasmid pMRSN146 p1 complete sequence	.	.	.	.	.	.	.	.	.	.	.	.	.	.	.	.	.	.	.	.	.	.	.	.	.	.	.	.	.	.	.	.	.	.	.	.	.	.	.	.	.	.	.	.	.	.	.	.
73	CP162950.1:118760-119392 Raoultella planticola strain CXW225 plasmid pCXW225 1 complete sequence	.	.	.	.	.	.	.	.	.	.	.	.	.	.	.	.	.	.	.	.	.	.	.	.	.	.	.	.	.	.	.	.	.	.	.	.	.	.	.	.	.	.	.	.	.	.	.	.
74	CP163545.1:13838-14470 Pseudomonas aeruginosa strain PAHT-1 plasmid pPAHT-1 complete sequence	.	.	.	.	.	.	.	.	.	.	.	.	.	.	.	.	.	.	.	.	.	.	.	.	.	.	.	.	.	.	.	.	.	.	.	.	.	.	.	.	.	.	.	.	.	.	.	.
75	LR822053.1:35200-35832 Citrobacter youngae isolate BB1468 genome assembly plasmid: pCY-OXA-1	.	.	.	.	.	.	.	.	.	.	.	.	.	.	.	.	.	.	.	.	.	.	.	.	.	.	.	.	.	.	.	.	.	.	.	.	.	.	.	.	.	.	.	.	.	.	.	.
76	LR890375.1:145707-146339 Klebsiella pneumoniae isolate INF250-sc-2280154 genome assembly plasmid: 2	.	.	.	.	.	.	.	.	.	.	.	.	.	.	.	.	.	.	.	.	.	.	.	.	.	.	.	.	.	.	.	.	.	.	.	.	.	.	.	.	.	.	.	.	.	.	.	.
77	LR890416.1:145704-146336 Klebsiella pneumoniae isolate INF313-sc-2280106 genome assembly plasmid: 2	.	.	.	.	.	.	.	.	.	.	.	.	.	.	.	.	.	.	.	.	.	.	.	.	.	.	.	.	.	.	.	.	.	.	.	.	.	.	.	.	.	.	.	.	.	.	.	.
78	MK192097.1:82106-82738 Klebsiella pneumoniae strain KP17-16 plasmid p17-16-CTX complete sequence	.	.	.	.	.	.	.	.	.	.	.	.	.	.	.	.	.	.	.	.	.	.	.	.	.	.	.	.	.	.	.	.	.	.	.	.	.	.	.	.	.	.	.	.	.	.	.	.
79	MK878894.2:15999-16631 Escherichia coli strain J53 plasmid pMG334 complete sequence	.	.	.	.	.	.	.	.	.	.	.	.	.	.	.	.	.	.	.	.	.	.	.	.	.	.	.	.	.	.	.	.	.	.	.	.	.	.	.	.	.	.	.	.	.	.	.	.
80	MW025965.1:153134-153766 Salmonella enterica strain 1-B7 plasmid p1-B7 complete sequence	.	.	.	.	.	.	.	.	.	.	.	.	.	.	.	.	.	.	.	.	.	.	.	.	.	.	.	.	.	.	.	.	.	.	.	.	.	.	.	.	.	.	.	.	.	.	.	.
81	MW192783.1:18355-18987 Enterobacter hormaechei subsp. steigerwaltii strain N20-00520 plasmid pN20520NDM complete sequence	.	.	.	.	.	.	.	.	.	.	.	.	.	.	.	.	.	.	.	.	.	.	.	.	.	.	.	.	.	.	.	.	.	.	.	.	.	.	.	.	.	.	.	.	.	.	.	.
82	MZ277865.1:99177-99809 Proteus mirabilis strain HBNNC12 integrating conjugative element ICEPmiChn-HBNNC12 mobile element complete sequence and peptide chain release factor 3 (prfC) gene complete cds	.	.	.	.	.	.	.	.	.	.	.	.	.	.	.	.	.	.	.	.	.	.	.	.	.	.	.	.	.	.	.	.	.	.	.	.	.	.	.	.	.	.	.	.	.	.	.	.
83	NG 064754.1:299-931 Proteus sp. VIITMP5 blaOXA gene for OXA-1 family class D beta-lactamase OXA-796 complete CDS	.	.	.	.	.	.	.	.	.	.	.	.	.	.	.	.	.	.	.	.	.	.	.	.	.	.	.	.	.	.	.	.	.	.	.	.	.	.	.	.	.	.	.	.	.	.	.	.
84	OM489428.1:20517-21149 Klebsiella pneumoniae strain 1203-2019 plasmid 1203 pKPN complete sequence	.	.	.	.	.	.	.	.	.	.	.	.	.	.	.	.	.	.	.	.	.	.	.	.	.	.	.	.	.	.	.	.	.	.	.	.	.	.	.	.	.	.	.	.	.	.	.	.
85	OM489432.1:116496-117128 Klebsiella pneumoniae strain 0213-2021 plasmid 0213 pKPN complete sequence	.	.	.	.	.	.	.	.	.	.	.	.	.	.	.	.	.	.	.	.	.	.	.	.	.	.	.	.	.	.	.	.	.	.	.	.	.	.	.	.	.	.	.	.	.	.	.	.
86	OM517175.1:995-1627 Escherichia coli class I integron aminoglycoside adenyltransferase (aadA1) and beta-lactamase OXA-1 (blaOXA-1) genes complete cds	.	.	.	.	.	.	.	.	.	.	.	.	.	.	.	.	.	.	.	.	.	.	.	.	.	.	.	.	.	.	.	.	.	.	.	.	.	.	.	.	.	.	.	.	.	.	.	.
87	OP290545.1:922-1554 Salmonella enterica subsp. enterica serovar Typhimurium strain LS002 plasmid pNDM5 LS002 complete sequence	.	.	.	.	.	.	.	.	.	.	.	.	.	.	.	.	.	.	.	.	.	.	.	.	.	.	.	.	.	.	.	.	.	.	.	.	.	.	.	.	.	.	.	.	.	.	.	.
88	OP378652.1:151027-151659 Klebsiella pneumoniae strain KLP00161 plasmid pKLP00161 2 complete sequence	.	.	.	.	.	.	.	.	.	.	.	.	.	.	.	.	.	.	.	.	.	.	.	.	.	.	.	.	.	.	.	.	.	.	.	.	.	.	.	.	.	.	.	.	.	.	.	.
89	OW849013.1:79031-79663 Klebsiella pneumoniae isolate 392 genome assembly plasmid: P2	.	.	.	.	.	.	.	.	.	.	.	.	.	.	.	.	.	.	.	.	.	.	.	.	.	.	.	.	.	.	.	.	.	.	.	.	.	.	.	.	.	.	.	.	.	.	.	.
90	OW849272.1:14328-14960 Klebsiella pneumoniae isolate 15 genome assembly plasmid: P1	.	.	.	.	.	.	.	.	.	.	.	.	.	.	.	.	.	.	.	.	.	.	.	.	.	.	.	.	.	.	.	.	.	.	.	.	.	.	.	.	.	.	.	.	.	.	.	.
91	OW968048.1:35673-36305 Klebsiella pneumoniae isolate 11 genome assembly plasmid: P1	.	.	.	.	.	.	.	.	.	.	.	.	.	.	.	.	.	.	.	.	.	.	.	.	.	.	.	.	.	.	.	.	.	.	.	.	.	.	.	.	.	.	.	.	.	.	.	.
92	OW968121.1:150636-151268 Klebsiella pneumoniae isolate 307 genome assembly plasmid: P1	.	.	.	.	.	.	.	.	.	.	.	.	.	.	.	.	.	.	.	.	.	.	.	.	.	.	.	.	.	.	.	.	.	.	.	.	.	.	.	.	.	.	.	.	.	.	.	.
93	OW968134.1:5694-6326 Klebsiella pneumoniae isolate 11 genome assembly plasmid: P1	.	.	.	.	.	.	.	.	.	.	.	.	.	.	.	.	.	.	.	.	.	.	.	.	.	.	.	.	.	.	.	.	.	.	.	.	.	.	.	.	.	.	.	.	.	.	.	.
94	OZ111313.1:26288-26920 Klebsiella pneumoniae strain Zagreb034 genome assembly plasmid: 4	.	.	.	.	.	.	.	.	.	.	.	.	.	.	.	.	.	.	.	.	.	.	.	.	.	.	.	.	.	.	.	.	.	.	.	.	.	.	.	.	.	.	.	.	.	.	.	.
95	OZ111360.1:102926-103558 Klebsiella pneumoniae strain Zagreb017 genome assembly plasmid: 2	.	.	.	.	.	.	.	.	.	.	.	.	.	.	.	.	.	.	.	.	.	.	.	.	.	.	.	.	.	.	.	.	.	.	.	.	.	.	.	.	.	.	.	.	.	.	.	.
96	OZ111492.1:85669-86301 Klebsiella pneumoniae strain Zagreb007 genome assembly plasmid: 2	.	.	.	.	.	.	.	.	.	.	.	.	.	.	.	.	.	.	.	.	.	.	.	.	.	.	.	.	.	.	.	.	.	.	.	.	.	.	.	.	.	.	.	.	.	.	.	.
97	OZ111503.1:85669-86301 Klebsiella pneumoniae strain Zagreb020 genome assembly plasmid: 2	.	.	.	.	.	.	.	.	.	.	.	.	.	.	.	.	.	.	.	.	.	.	.	.	.	.	.	.	.	.	.	.	.	.	.	.	.	.	.	.	.	.	.	.	.	.	.	.
98	PP320298.1:164684-165316 Citrobacter freundii strain 29A20CPO008 plasmid p29A20008 B OXA complete sequence	.	.	.	.	.	.	.	.	.	.	.	.	.	.	.	.	.	.	.	.	.	.	.	.	.	.	.	.	.	.	.	.	.	.	.	.	.	.	.	.	.	.	.	.	.	.	.	.
99	PP852731.1:110788-111420 Salmonella enterica subsp. enterica serovar Typhimurium plasmid pYY-2016-057-2 complete sequence	.	.	.	.	.	.	.	.	.	.	.	.	.	.	.	.	.	.	.	.	.	.	.	.	.	.	.	.	.	.	.	.	.	.	.	.	.	.	.	.	.	.	.	.	.	.	.	.
100	PQ066911.1:45531-46163 Escherichia coli strain WVB4e5 plasmid pIncF complete sequence	.	.	.	.	.	.	.	.	.	.	.	.	.	.	.	.	.	.	.	.	.	.	.	.	.	.	.	.	.	.	.	.	.	.	.	.	.	.	.	.	.	.	.	.	.	.	.	.
101	PQ066912.1:48877-49509 Escherichia coli strain S7232 plasmid pIncF complete sequence	.	.	.	.	.	.	.	.	.	.	.	.	.	.	.	.	.	.	.	.	.	.	.	.	.	.	.	.	.	.	.	.	.	.	.	.	.	.	.	.	.	.	.	.	.	.	.	.
1	AP019286.1:394-1026 Klebsiella oxytoca MRY14-247 plasmid pMRY14-247KOX 2 DNA contig 13	G	G	T	T	T	G	A	A	G	G	G	T	T	T	A	T	T	A	T	A	A	G	C	A	A	A	T	C	A	G	G	A	C	A	T	A	A	A	T	A	T	G	T	T	T	T	T	G
2	AP024561.1:2955010-2955642 Escherichia coli NIPH17 0036 DNA complete genome	.	.	.	.	.	.	.	.	.	.	.	.	.	.	.	.	.	.	.	.	.	.	.	.	.	.	.	.	.	.	.	.	.	.	.	.	.	.	.	.	.	.	.	.	.	.	.	.
3	AP026789.1:150166-150798 Escherichia coli IPCEC42 plasmid pIPCEC42 1 DNA complete sequence	.	.	.	.	.	.	.	.	.	.	.	.	.	.	.	.	.	.	.	.	.	.	.	.	.	.	.	.	.	.	.	.	.	.	.	.	.	.	.	.	.	.	.	.	.	.	.	.
4	AP027265.1:6481-7113 Klebsiella pneumoniae TA8711 plasmid pTA8711-2 DNA complete sequence	.	.	.	.	.	.	.	.	.	.	.	.	.	.	.	.	.	.	.	.	.	.	.	.	.	.	.	.	.	.	.	.	.	.	.	.	.	.	.	.	.	.	.	.	.	.	.	.
5	AP029257.1:124921-125553 Klebsiella pneumoniae subsp. pneumoniae JBBGAAF 19 0043 plasmid pJBBGAAF19431 DNA complete sequence	.	.	.	.	.	.	.	.	.	.	.	.	.	.	.	.	.	.	.	.	.	.	.	.	.	.	.	.	.	.	.	.	.	.	.	.	.	.	.	.	.	.	.	.	.	.	.	.
6	CP031190.1:34106-34738 Salmonella enterica subsp. enterica serovar Indiana strain 222 plasmid unnamed1 complete sequence	.	.	.	.	.	.	.	.	.	.	.	.	.	.	.	.	.	.	.	.	.	.	.	.	.	.	.	.	.	.	.	.	.	.	.	.	.	.	.	.	.	.	.	.	.	.	.	.
7	CP032425.1:14333-14965 Escherichia coli strain SCEC020001 plasmid pOXA1 020001 complete sequence	.	.	.	.	.	.	.	.	.	.	.	.	.	.	.	.	.	.	.	.	.	.	.	.	.	.	.	.	.	.	.	.	.	.	.	.	.	.	.	.	.	.	.	.	.	.	.	.
8	CP034406.1:75429-76061 Klebsiella pneumoniae strain NH34 plasmid pNH34.1 complete sequence	.	.	.	.	.	.	.	.	.	.	.	.	.	.	.	.	.	.	.	.	.	.	.	.	.	.	.	.	.	.	.	.	.	.	.	.	.	.	.	.	.	.	.	.	.	.	.	.
9	CP039534.1:19016-19648 Klebsiella pneumoniae strain cre20 plasmid unnamed7 complete sequence	.	.	.	.	.	.	.	.	.	.	.	.	.	.	.	.	.	.	.	.	.	.	.	.	.	.	.	.	.	.	.	.	.	.	.	.	.	.	.	.	.	.	.	.	.	.	.	.
10	CP039534.1:85920-86552 Klebsiella pneumoniae strain cre20 plasmid unnamed7 complete sequence	.	.	.	.	.	.	.	.	.	.	.	.	.	.	.	.	.	.	.	.	.	.	.	.	.	.	.	.	.	.	.	.	.	.	.	.	.	.	.	.	.	.	.	.	.	.	.	.
11	CP039829.1:307026-307658 Klebsiella pneumoniae strain C2315 plasmid pC2315-2-NDM complete sequence	.	.	.	.	.	.	.	.	.	.	.	.	.	.	.	.	.	.	.	.	.	.	.	.	.	.	.	.	.	.	.	.	.	.	.	.	.	.	.	.	.	.	.	.	.	.	.	.
12	CP040398.1:6191-6823 Escherichia coli strain BA22372 plasmid pCTX-M-15 22372 complete sequence	.	.	.	.	.	.	.	.	.	.	.	.	.	.	.	.	.	.	.	.	.	.	.	.	.	.	.	.	.	.	.	.	.	.	.	.	.	.	.	.	.	.	.	.	.	.	.	.
13	CP047280.1:157501-158133 Citrobacter freundii strain N18-04128 plasmid pCf4128 complete sequence	.	.	.	.	.	.	.	.	.	.	.	.	.	.	.	.	.	.	.	.	.	.	.	.	.	.	.	.	.	.	.	.	.	.	.	.	.	.	.	.	.	.	.	.	.	.	.	.
14	CP047288.1:50392-51024 Proteus terrae subsp. cibarius strain G11 plasmid p152 complete sequence	.	.	.	.	.	.	.	.	.	.	.	.	.	.	.	.	.	.	.	.	.	.	.	.	.	.	.	.	.	.	.	.	.	.	.	.	.	.	.	.	.	.	.	.	.	.	.	.
15	CP048391.1:65382-66014 Klebsiella pneumoniae strain S01 plasmid pKPS01 p2 complete sequence	.	.	.	.	.	.	.	.	.	.	.	.	.	.	.	.	.	.	.	.	.	.	.	.	.	.	.	.	.	.	.	.	.	.	.	.	.	.	.	.	.	.	.	.	.	.	.	.
16	CP048606.1:5090704-5091336 Escherichia coli strain US32 chromosome complete genome	.	.	.	.	.	.	.	.	.	.	.	.	.	.	.	.	.	.	.	.	.	.	.	.	.	.	.	.	.	.	.	.	.	.	.	.	.	.	.	.	.	.	.	.	.	.	.	.
17	CP050205.1:6728558-6729190 Escherichia coli strain RH-048-CS chromosome	.	.	.	.	.	.	.	.	.	.	.	.	.	.	.	.	.	.	.	.	.	.	.	.	.	.	.	.	.	.	.	.	.	.	.	.	.	.	.	.	.	.	.	.	.	.	.	.
18	CP050681.1:78820-79452 Klebsiella variicola strain SHET-01 plasmid pNDM-IMP-1 complete sequence	.	.	.	.	.	.	.	.	.	.	.	.	.	.	.	.	.	.	.	.	.	.	.	.	.	.	.	.	.	.	.	.	.	.	.	.	.	.	.	.	.	.	.	.	.	.	.	.
19	CP050729.1:113126-113758 Salmonella enterica subsp. enterica serovar Typhimurium strain ST106 plasmid pST106-1 complete sequence	.	.	.	.	.	.	.	.	.	.	.	.	.	.	.	.	.	.	.	.	.	.	.	.	.	.	.	.	.	.	.	.	.	.	.	.	.	.	.	.	.	.	.	.	.	.	.	.
20	CP052177.1:1289742-1290374 Klebsiella pneumoniae strain F16KP0045 chromosome complete genome	.	.	.	.	.	.	.	.	.	.	.	.	.	.	.	.	.	.	.	.	.	.	.	.	.	.	.	.	.	.	.	.	.	.	.	.	.	.	.	.	.	.	.	.	.	.	.	.
21	CP052189.1:2279682-2280314 Klebsiella pneumoniae strain F16KP0019 chromosome complete genome	.	.	.	.	.	.	.	.	.	.	.	.	.	.	.	.	.	.	.	.	.	.	.	.	.	.	.	.	.	.	.	.	.	.	.	.	.	.	.	.	.	.	.	.	.	.	.	.
22	CP052276.1:91448-92080 Klebsiella pneumoniae strain E16KP0241 plasmid pE16KP0241-1 complete sequence	.	.	.	.	.	.	.	.	.	.	.	.	.	.	.	.	.	.	.	.	.	.	.	.	.	.	.	.	.	.	.	.	.	.	.	.	.	.	.	.	.	.	.	.	.	.	.	.
23	CP052356.1:684705-685337 Klebsiella pneumoniae strain D16KP0144 chromosome complete genome	.	.	.	.	.	.	.	.	.	.	.	.	.	.	.	.	.	.	.	.	.	.	.	.	.	.	.	.	.	.	.	.	.	.	.	.	.	.	.	.	.	.	.	.	.	.	.	.
24	CP053615.1:2492174-2492806 Proteus mirabilis strain MPE0734 chromosome complete genome	.	.	.	.	.	.	.	.	.	.	.	.	.	.	.	.	.	.	.	.	.	.	.	.	.	.	.	.	.	.	.	.	.	.	.	.	.	.	.	.	.	.	.	.	.	.	.	.
25	CP059131.1:67048-67680 Escherichia coli strain Ec55 plasmid pEc55 1 complete sequence	.	.	.	.	.	.	.	.	.	.	.	.	.	.	.	.	.	.	.	.	.	.	.	.	.	.	.	.	.	.	.	.	.	.	.	.	.	.	.	.	.	.	.	.	.	.	.	.
26	CP060441.1:3638305-3638937 Citrobacter cronae strain S175-1 chromosome complete genome	.	.	.	.	.	.	.	.	.	.	.	.	.	.	.	.	.	.	.	.	.	.	.	.	.	.	.	.	.	.	.	.	.	.	.	.	.	.	.	.	.	.	.	.	.	.	.	.
27	CP060886.1:14323-14955 Escherichia coli strain EC24 plasmid pEC24-2 complete sequence	.	.	.	.	.	.	.	.	.	.	.	.	.	.	.	.	.	.	.	.	.	.	.	.	.	.	.	.	.	.	.	.	.	.	.	.	.	.	.	.	.	.	.	.	.	.	.	.
28	CP061377.1:366068-366700 Pseudomonas aeruginosa strain HS17-127 plasmid pHS17-127 complete sequence	.	.	.	.	.	.	.	.	.	.	.	.	.	.	.	.	.	.	.	.	.	.	.	.	.	.	.	.	.	.	.	.	.	.	.	.	.	.	.	.	.	.	.	.	.	.	.	.
29	CP061495.1:140373-141005 Enterobacter hormaechei subsp. xiangfangensis strain GENC200 plasmid pGENC200 complete sequence	.	.	.	.	.	.	.	.	.	.	.	.	.	.	.	.	.	.	.	.	.	.	.	.	.	.	.	.	.	.	.	.	.	.	.	.	.	.	.	.	.	.	.	.	.	.	.	.
30	CP063440.1:3314962-3315594 Proteus mirabilis strain Yak 2019 chromosome complete genome	.	.	.	.	.	.	.	.	.	.	.	.	.	.	.	.	.	.	.	.	.	.	.	.	.	.	.	.	.	.	.	.	.	.	.	.	.	.	.	.	.	.	.	.	.	.	.	.
31	CP063914.1:46866-47498 Klebsiella pneumoniae strain BM336-2-1 plasmid pBM336-2-1 complete sequence	.	.	.	.	.	.	.	.	.	.	.	.	.	.	.	.	.	.	.	.	.	.	.	.	.	.	.	.	.	.	.	.	.	.	.	.	.	.	.	.	.	.	.	.	.	.	.	.
32	CP064672.1:189301-189933 Salmonella sp. SJTUF14146 chromosome complete genome	.	.	.	.	.	.	.	.	.	.	.	.	.	.	.	.	.	.	.	.	.	.	.	.	.	.	.	.	.	.	.	.	.	.	.	.	.	.	.	.	.	.	.	.	.	.	.	.
33	CP065164.1:168503-169135 Klebsiella variicola strain KPN029 plasmid unnamed2 complete sequence	.	.	.	.	.	.	.	.	.	.	.	.	.	.	.	.	.	.	.	.	.	.	.	.	.	.	.	.	.	.	.	.	.	.	.	.	.	.	.	.	.	.	.	.	.	.	.	.
34	CP067705.1:46232-46864 Klebsiella pneumoniae strain ARLG-4851 plasmid pC349 2 complete sequence	.	.	.	.	.	.	.	.	.	.	.	.	.	.	.	.	.	.	.	.	.	.	.	.	.	.	.	.	.	.	.	.	.	.	.	.	.	.	.	.	.	.	.	.	.	.	.	.
35	CP068445.1:283488-284120 Klebsiella quasipneumoniae strain SWMUF35 plasmid pA complete sequence	.	.	.	.	.	.	.	.	.	.	.	.	.	.	.	.	.	.	.	.	.	.	.	.	.	.	.	.	.	.	.	.	.	.	.	.	.	.	.	.	.	.	.	.	.	.	.	.
36	CP068905.1:54491-55123 Klebsiella pneumoniae strain RIVM C019523 plasmid pRIVM C019523 2 complete sequence	.	.	.	.	.	.	.	.	.	.	.	.	.	.	.	.	.	.	.	.	.	.	.	.	.	.	.	.	.	.	.	.	.	.	.	.	.	.	.	.	.	.	.	.	.	.	.	.
37	CP069590.1:2407-3039 Escherichia coli strain FDAARGOS 1266 plasmid unnamed1 complete sequence	.	.	.	.	.	.	.	.	.	.	.	.	.	.	.	.	.	.	.	.	.	.	.	.	.	.	.	.	.	.	.	.	.	.	.	.	.	.	.	.	.	.	.	.	.	.	.	.
38	CP070571.1:23166-23798 Proteus mirabilis strain PM52260 plasmid p52260 KPC complete sequence	.	.	.	.	.	.	.	.	.	.	.	.	.	.	.	.	.	.	.	.	.	.	.	.	.	.	.	.	.	.	.	.	.	.	.	.	.	.	.	.	.	.	.	.	.	.	.	.
39	CP082001.1:5189946-5190578 Klebsiella pneumoniae strain KP18-1 chromosome complete genome	.	.	.	.	.	.	.	.	.	.	.	.	.	.	.	.	.	.	.	.	.	.	.	.	.	.	.	.	.	.	.	.	.	.	.	.	.	.	.	.	.	.	.	.	.	.	.	.
40	CP082043.1:157760-158392 Klebsiella pneumoniae strain KP19-2196 plasmid pKP19-2196-1 complete sequence	.	.	.	.	.	.	.	.	.	.	.	.	.	.	.	.	.	.	.	.	.	.	.	.	.	.	.	.	.	.	.	.	.	.	.	.	.	.	.	.	.	.	.	.	.	.	.	.
41	CP083644.1:273907-274539 Enterobacter bugandensis strain FDAARGOS 1496 plasmid unnamed complete sequence	.	.	.	.	.	.	.	.	.	.	.	.	.	.	.	.	.	.	.	.	.	.	.	.	.	.	.	.	.	.	.	.	.	.	.	.	.	.	.	.	.	.	.	.	.	.	.	.
42	CP088861.1:54427-55059 Escherichia coli strain A16EC0305 plasmid pA16EC0305-1 complete sequence	.	.	.	.	.	.	.	.	.	.	.	.	.	.	.	.	.	.	.	.	.	.	.	.	.	.	.	.	.	.	.	.	.	.	.	.	.	.	.	.	.	.	.	.	.	.	.	.
43	CP089400.1:153240-153872 Klebsiella oxytoca strain Kox26 plasmid pKOX26 1 complete sequence	.	.	.	.	.	.	.	.	.	.	.	.	.	.	.	.	.	.	.	.	.	.	.	.	.	.	.	.	.	.	.	.	.	.	.	.	.	.	.	.	.	.	.	.	.	.	.	.
44	CP090267.1:4613071-4613703 Escherichia coli strain E-T70 chromosome complete genome	.	.	.	.	.	.	.	.	.	.	.	.	.	.	.	.	.	.	.	.	.	.	.	.	.	.	.	.	.	.	.	.	.	.	.	.	.	.	.	.	.	.	.	.	.	.	.	.
45	CP091541.1:117615-118247 Salmonella enterica subsp. enterica serovar Typhimurium strain S46L1 plasmid pMCR S46L1 complete sequence	.	.	.	.	.	.	.	.	.	.	.	.	.	.	.	.	.	.	.	.	.	.	.	.	.	.	.	.	.	.	.	.	.	.	.	.	.	.	.	.	.	.	.	.	.	.	.	.
46	CP093471.1:4210161-4210793 Klebsiella pneumoniae strain VA591 chromosome complete genome	.	.	.	.	.	.	.	.	.	.	.	.	.	.	.	.	.	.	.	.	.	.	.	.	.	.	.	.	.	.	.	.	.	.	.	.	.	.	.	.	.	.	.	.	.	.	.	.
47	CP097225.1:108635-109267 Klebsiella pneumoniae strain 11 plasmid p122.3 complete sequence	.	.	.	.	.	.	.	.	.	.	.	.	.	.	.	.	.	.	.	.	.	.	.	.	.	.	.	.	.	.	.	.	.	.	.	.	.	.	.	.	.	.	.	.	.	.	.	.
48	CP101041.1:94123-94755 Citrobacter meridianamericanus strain OT115 plasmid unnamed1 complete sequence	.	.	.	.	.	.	.	.	.	.	.	.	.	.	.	.	.	.	.	.	.	.	.	.	.	.	.	.	.	.	.	.	.	.	.	.	.	.	.	.	.	.	.	.	.	.	.	.
49	CP102215.1:2788394-2789026 Shigella flexneri strain 1489814 chromosome complete genome	.	.	.	.	.	.	.	.	.	.	.	.	.	.	.	.	.	.	.	.	.	.	.	.	.	.	.	.	.	.	.	.	.	.	.	.	.	.	.	.	.	.	.	.	.	.	.	.
50	CP103555.1:73152-73784 Klebsiella michiganensis strain 5088 plasmid pMB8590 1 complete sequence	.	.	.	.	.	.	.	.	.	.	.	.	.	.	.	.	.	.	.	.	.	.	.	.	.	.	.	.	.	.	.	.	.	.	.	.	.	.	.	.	.	.	.	.	.	.	.	.
51	CP103561.1:114039-114671 Klebsiella pneumoniae strain 5165 plasmid pMB8251 1 complete sequence	.	.	.	.	.	.	.	.	.	.	.	.	.	.	.	.	.	.	.	.	.	.	.	.	.	.	.	.	.	.	.	.	.	.	.	.	.	.	.	.	.	.	.	.	.	.	.	.
52	CP104956.1:47552-48184 Citrobacter portucalensis strain sc18412783 plasmid pCPsc18-2783-KPC2	.	.	.	.	.	.	.	.	.	.	.	.	.	.	.	.	.	.	.	.	.	.	.	.	.	.	.	.	.	.	.	.	.	.	.	.	.	.	.	.	.	.	.	.	.	.	.	.
53	CP106888.1:20385-21017 Klebsiella pneumoniae strain KPN PAT 001 plasmid unnamed2 complete sequence	.	.	.	.	.	.	.	.	.	.	.	.	.	.	.	.	.	.	.	.	.	.	.	.	.	.	.	.	.	.	.	.	.	.	.	.	.	.	.	.	.	.	.	.	.	.	.	.
54	CP114338.1:28391-29023 Escherichia coli strain 2022CK-00554 plasmid unnamed1 complete sequence	.	.	.	.	.	.	.	.	.	.	.	.	.	.	.	.	.	.	.	.	.	.	.	.	.	.	.	.	.	.	.	.	.	.	.	.	.	.	.	.	.	.	.	.	.	.	.	.
55	CP117050.1:14332-14964 Escherichia coli strain MLI106K4 plasmid p174 MLI106-4 complete sequence	.	.	.	.	.	.	.	.	.	.	.	.	.	.	.	.	.	.	.	.	.	.	.	.	.	.	.	.	.	.	.	.	.	.	.	.	.	.	.	.	.	.	.	.	.	.	.	.
56	CP120891.1:57012-57644 Klebsiella pneumoniae isolate GIMC1006:Kpn-102106 plasmid pKpn-102106-1	.	.	.	.	.	.	.	.	.	.	.	.	.	.	.	.	.	.	.	.	.	.	.	.	.	.	.	.	.	.	.	.	.	.	.	.	.	.	.	.	.	.	.	.	.	.	.	.
57	CP121140.1:59510-60142 Klebsiella pneumoniae strain UHD-4 PH plasmid pESBL-PH-4 complete sequence	.	.	.	.	.	.	.	.	.	.	.	.	.	.	.	.	.	.	.	.	.	.	.	.	.	.	.	.	.	.	.	.	.	.	.	.	.	.	.	.	.	.	.	.	.	.	.	.
58	CP121146.1:92763-93395 Klebsiella pneumoniae strain UHD-56 PH plasmid pESBL-PH-56 complete sequence	.	.	.	.	.	.	.	.	.	.	.	.	.	.	.	.	.	.	.	.	.	.	.	.	.	.	.	.	.	.	.	.	.	.	.	.	.	.	.	.	.	.	.	.	.	.	.	.
59	CP122381.1:4694873-4695505 Klebsiella pneumoniae subsp. pneumoniae strain KPN-68 chromosome complete genome	.	.	.	.	.	.	.	.	.	.	.	.	.	.	.	.	.	.	.	.	.	.	.	.	.	.	.	.	.	.	.	.	.	.	.	.	.	.	.	.	.	.	.	.	.	.	.	.
60	CP123197.1:3055017-3055649 Escherichia coli strain C-SRM-3 chromosome complete genome	.	.	.	.	.	.	.	.	.	.	.	.	.	.	.	.	.	.	.	.	.	.	.	.	.	.	.	.	.	.	.	.	.	.	.	.	.	.	.	.	.	.	.	.	.	.	.	.
61	CP124153.1:53405-54037 Klebsiella pneumoniae strain BL12456 plasmid Kp pBL12456 ESBL	.	.	.	.	.	.	.	.	.	.	.	.	.	.	.	.	.	.	.	.	.	.	.	.	.	.	.	.	.	.	.	.	.	.	.	.	.	.	.	.	.	.	.	.	.	.	.	.
62	CP125030.1:110903-111535 Escherichia coli strain KFS-D13 plasmid pKFS-D13 1 complete sequence	.	.	.	.	.	.	.	.	.	.	.	.	.	.	.	.	.	.	.	.	.	.	.	.	.	.	.	.	.	.	.	.	.	.	.	.	.	.	.	.	.	.	.	.	.	.	.	.
63	CP125176.1:158055-158687 Klebsiella pneumoniae strain 160 plasmid unnamed1 complete sequence	.	.	.	.	.	.	.	.	.	.	.	.	.	.	.	.	.	.	.	.	.	.	.	.	.	.	.	.	.	.	.	.	.	.	.	.	.	.	.	.	.	.	.	.	.	.	.	.
64	CP128774.1:18148-18780 Klebsiella pneumoniae strain CRE-015 plasmid pCRE-015 1 complete sequence	.	.	.	.	.	.	.	.	.	.	.	.	.	.	.	.	.	.	.	.	.	.	.	.	.	.	.	.	.	.	.	.	.	.	.	.	.	.	.	.	.	.	.	.	.	.	.	.
65	CP129242.1:40025-40657 Escherichia coli strain 1344 LBHALD plasmid p2 LBHALD complete sequence	.	.	.	.	.	.	.	.	.	.	.	.	.	.	.	.	.	.	.	.	.	.	.	.	.	.	.	.	.	.	.	.	.	.	.	.	.	.	.	.	.	.	.	.	.	.	.	.
66	CP132323.1:1921987-1922619 Morganella morganii strain 2022CK-00284 chromosome complete genome	.	.	.	.	.	.	.	.	.	.	.	.	.	.	.	.	.	.	.	.	.	.	.	.	.	.	.	.	.	.	.	.	.	.	.	.	.	.	.	.	.	.	.	.	.	.	.	.
67	CP132952.1:566976-567608 Escherichia coli strain RSM8751 chromosome	.	.	.	.	.	.	.	.	.	.	.	.	.	.	.	.	.	.	.	.	.	.	.	.	.	.	.	.	.	.	.	.	.	.	.	.	.	.	.	.	.	.	.	.	.	.	.	.
68	CP133211.1:15945-16577 Salmonella enterica strain ZZC1 plasmid pZZC1 complete sequence	.	.	.	.	.	.	.	.	.	.	.	.	.	.	.	.	.	.	.	.	.	.	.	.	.	.	.	.	.	.	.	.	.	.	.	.	.	.	.	.	.	.	.	.	.	.	.	.
69	CP137220.1:3286849-3287481 Proteus mirabilis strain PM23 chromosome complete genome	.	.	.	.	.	.	.	.	.	.	.	.	.	.	.	.	.	.	.	.	.	.	.	.	.	.	.	.	.	.	.	.	.	.	.	.	.	.	.	.	.	.	.	.	.	.	.	.
70	CP144366.1:154157-154789 Escherichia coli strain H106 plasmid pHu106-2 complete sequence	.	.	.	.	.	.	.	.	.	.	.	.	.	.	.	.	.	.	.	.	.	.	.	.	.	.	.	.	.	.	.	.	.	.	.	.	.	.	.	.	.	.	.	.	.	.	.	.
71	CP147069.1:3542024-3542656 Escherichia coli strain JKHS004 chromosome complete genome	.	.	.	.	.	.	.	.	.	.	.	.	.	.	.	.	.	.	.	.	.	.	.	.	.	.	.	.	.	.	.	.	.	.	.	.	.	.	.	.	.	.	.	.	.	.	.	.
72	CP158352.1:35830-36462 Escherichia coli strain 146 plasmid pMRSN146 p1 complete sequence	.	.	.	.	.	.	.	.	.	.	.	.	.	.	.	.	.	.	.	.	.	.	.	.	.	.	.	.	.	.	.	.	.	.	.	.	.	.	.	.	.	.	.	.	.	.	.	.
73	CP162950.1:118760-119392 Raoultella planticola strain CXW225 plasmid pCXW225 1 complete sequence	.	.	.	.	.	.	.	.	.	.	.	.	.	.	.	.	.	.	.	.	.	.	.	.	.	.	.	.	.	.	.	.	.	.	.	.	.	.	.	.	.	.	.	.	.	.	.	.
74	CP163545.1:13838-14470 Pseudomonas aeruginosa strain PAHT-1 plasmid pPAHT-1 complete sequence	.	.	.	.	.	.	.	.	.	.	.	.	.	.	.	.	.	.	.	.	.	.	.	.	.	.	.	.	.	.	.	.	.	.	.	.	.	.	.	.	.	.	.	.	.	.	.	.
75	LR822053.1:35200-35832 Citrobacter youngae isolate BB1468 genome assembly plasmid: pCY-OXA-1	.	.	.	.	.	.	.	.	.	.	.	.	.	.	.	.	.	.	.	.	.	.	.	.	.	.	.	.	.	.	.	.	.	.	.	.	.	.	.	.	.	.	.	.	.	.	.	.
76	LR890375.1:145707-146339 Klebsiella pneumoniae isolate INF250-sc-2280154 genome assembly plasmid: 2	.	.	.	.	.	.	.	.	.	.	.	.	.	.	.	.	.	.	.	.	.	.	.	.	.	.	.	.	.	.	.	.	.	.	.	.	.	.	.	.	.	.	.	.	.	.	.	.
77	LR890416.1:145704-146336 Klebsiella pneumoniae isolate INF313-sc-2280106 genome assembly plasmid: 2	.	.	.	.	.	.	.	.	.	.	.	.	.	.	.	.	.	.	.	.	.	.	.	.	.	.	.	.	.	.	.	.	.	.	.	.	.	.	.	.	.	.	.	.	.	.	.	.
78	MK192097.1:82106-82738 Klebsiella pneumoniae strain KP17-16 plasmid p17-16-CTX complete sequence	.	.	.	.	.	.	.	.	.	.	.	.	.	.	.	.	.	.	.	.	.	.	.	.	.	.	.	.	.	.	.	.	.	.	.	.	.	.	.	.	.	.	.	.	.	.	.	.
79	MK878894.2:15999-16631 Escherichia coli strain J53 plasmid pMG334 complete sequence	.	.	.	.	.	.	.	.	.	.	.	.	.	.	.	.	.	.	.	.	.	.	.	.	.	.	.	.	.	.	.	.	.	.	.	.	.	.	.	.	.	.	.	.	.	.	.	.
80	MW025965.1:153134-153766 Salmonella enterica strain 1-B7 plasmid p1-B7 complete sequence	.	.	.	.	.	.	.	.	.	.	.	.	.	.	.	.	.	.	.	.	.	.	.	.	.	.	.	.	.	.	.	.	.	.	.	.	.	.	.	.	.	.	.	.	.	.	.	.
81	MW192783.1:18355-18987 Enterobacter hormaechei subsp. steigerwaltii strain N20-00520 plasmid pN20520NDM complete sequence	.	.	.	.	.	.	.	.	.	.	.	.	.	.	.	.	.	.	.	.	.	.	.	.	.	.	.	.	.	.	.	.	.	.	.	.	.	.	.	.	.	.	.	.	.	.	.	.
82	MZ277865.1:99177-99809 Proteus mirabilis strain HBNNC12 integrating conjugative element ICEPmiChn-HBNNC12 mobile element complete sequence and peptide chain release factor 3 (prfC) gene complete cds	.	.	.	.	.	.	.	.	.	.	.	.	.	.	.	.	.	.	.	.	.	.	.	.	.	.	.	.	.	.	.	.	.	.	.	.	.	.	.	.	.	.	.	.	.	.	.	.
83	NG 064754.1:299-931 Proteus sp. VIITMP5 blaOXA gene for OXA-1 family class D beta-lactamase OXA-796 complete CDS	.	.	.	.	.	.	.	.	.	.	.	.	.	.	.	.	.	.	.	.	.	.	.	.	.	.	.	.	.	.	.	.	.	.	.	.	.	.	.	.	.	.	.	.	.	.	.	.
84	OM489428.1:20517-21149 Klebsiella pneumoniae strain 1203-2019 plasmid 1203 pKPN complete sequence	.	.	.	.	.	.	.	.	.	.	.	.	.	.	.	.	.	.	.	.	.	.	.	.	.	.	.	.	.	.	.	.	.	.	.	.	.	.	.	.	.	.	.	.	.	.	.	.
85	OM489432.1:116496-117128 Klebsiella pneumoniae strain 0213-2021 plasmid 0213 pKPN complete sequence	.	.	.	.	.	.	.	.	.	.	.	.	.	.	.	.	.	.	.	.	.	.	.	.	.	.	.	.	.	.	.	.	.	.	.	.	.	.	.	.	.	.	.	.	.	.	.	.
86	OM517175.1:995-1627 Escherichia coli class I integron aminoglycoside adenyltransferase (aadA1) and beta-lactamase OXA-1 (blaOXA-1) genes complete cds	.	.	.	.	.	.	.	.	.	.	.	.	.	.	.	.	.	.	.	.	.	.	.	.	.	.	.	.	.	.	.	.	.	.	.	.	.	.	.	.	.	.	.	.	.	.	.	.
87	OP290545.1:922-1554 Salmonella enterica subsp. enterica serovar Typhimurium strain LS002 plasmid pNDM5 LS002 complete sequence	.	.	.	.	.	.	.	.	.	.	.	.	.	.	.	.	.	.	.	.	.	.	.	.	.	.	.	.	.	.	.	.	.	.	.	.	.	.	.	.	.	.	.	.	.	.	.	.
88	OP378652.1:151027-151659 Klebsiella pneumoniae strain KLP00161 plasmid pKLP00161 2 complete sequence	.	.	.	.	.	.	.	.	.	.	.	.	.	.	.	.	.	.	.	.	.	.	.	.	.	.	.	.	.	.	.	.	.	.	.	.	.	.	.	.	.	.	.	.	.	.	.	.
89	OW849013.1:79031-79663 Klebsiella pneumoniae isolate 392 genome assembly plasmid: P2	.	.	.	.	.	.	.	.	.	.	.	.	.	.	.	.	.	.	.	.	.	.	.	.	.	.	.	.	.	.	.	.	.	.	.	.	.	.	.	.	.	.	.	.	.	.	.	.
90	OW849272.1:14328-14960 Klebsiella pneumoniae isolate 15 genome assembly plasmid: P1	.	.	.	.	.	.	.	.	.	.	.	.	.	.	.	.	.	.	.	.	.	.	.	.	.	.	.	.	.	.	.	.	.	.	.	.	.	.	.	.	.	.	.	.	.	.	.	.
91	OW968048.1:35673-36305 Klebsiella pneumoniae isolate 11 genome assembly plasmid: P1	.	.	.	.	.	.	.	.	.	.	.	.	.	.	.	.	.	.	.	.	.	.	.	.	.	.	.	.	.	.	.	.	.	.	.	.	.	.	.	.	.	.	.	.	.	.	.	.
92	OW968121.1:150636-151268 Klebsiella pneumoniae isolate 307 genome assembly plasmid: P1	.	.	.	.	.	.	.	.	.	.	.	.	.	.	.	.	.	.	.	.	.	.	.	.	.	.	.	.	.	.	.	.	.	.	.	.	.	.	.	.	.	.	.	.	.	.	.	.
93	OW968134.1:5694-6326 Klebsiella pneumoniae isolate 11 genome assembly plasmid: P1	.	.	.	.	.	.	.	.	.	.	.	.	.	.	.	.	.	.	.	.	.	.	.	.	.	.	.	.	.	.	.	.	.	.	.	.	.	.	.	.	.	.	.	.	.	.	.	.
94	OZ111313.1:26288-26920 Klebsiella pneumoniae strain Zagreb034 genome assembly plasmid: 4	.	.	.	.	.	.	.	.	.	.	.	.	.	.	.	.	.	.	.	.	.	.	.	.	.	.	.	.	.	.	.	.	.	.	.	.	.	.	.	.	.	.	.	.	.	.	.	.
95	OZ111360.1:102926-103558 Klebsiella pneumoniae strain Zagreb017 genome assembly plasmid: 2	.	.	.	.	.	.	.	.	.	.	.	.	.	.	.	.	.	.	.	.	.	.	.	.	.	.	.	.	.	.	.	.	.	.	.	.	.	.	.	.	.	.	.	.	.	.	.	.
96	OZ111492.1:85669-86301 Klebsiella pneumoniae strain Zagreb007 genome assembly plasmid: 2	.	.	.	.	.	.	.	.	.	.	.	.	.	.	.	.	.	.	.	.	.	.	.	.	.	.	.	.	.	.	.	.	.	.	.	.	.	.	.	.	.	.	.	.	.	.	.	.
97	OZ111503.1:85669-86301 Klebsiella pneumoniae strain Zagreb020 genome assembly plasmid: 2	.	.	.	.	.	.	.	.	.	.	.	.	.	.	.	.	.	.	.	.	.	.	.	.	.	.	.	.	.	.	.	.	.	.	.	.	.	.	.	.	.	.	.	.	.	.	.	.
98	PP320298.1:164684-165316 Citrobacter freundii strain 29A20CPO008 plasmid p29A20008 B OXA complete sequence	.	.	.	.	.	.	.	.	.	.	.	.	.	.	.	.	.	.	.	.	.	.	.	.	.	.	.	.	.	.	.	.	.	.	.	.	.	.	.	.	.	.	.	.	.	.	.	.
99	PP852731.1:110788-111420 Salmonella enterica subsp. enterica serovar Typhimurium plasmid pYY-2016-057-2 complete sequence	.	.	.	.	.	.	.	.	.	.	.	.	.	.	.	.	.	.	.	.	.	.	.	.	.	.	.	.	.	.	.	.	.	.	.	.	.	.	.	.	.	.	.	.	.	.	.	.
100	PQ066911.1:45531-46163 Escherichia coli strain WVB4e5 plasmid pIncF complete sequence	.	.	.	.	.	.	.	.	.	.	.	.	.	.	.	.	.	.	.	.	.	.	.	.	.	.	.	.	.	.	.	.	.	.	.	.	.	.	.	.	.	.	.	.	.	.	.	.
101	PQ066912.1:48877-49509 Escherichia coli strain S7232 plasmid pIncF complete sequence	.	.	.	.	.	.	.	.	.	.	.	.	.	.	.	.	.	.	.	.	.	.	.	.	.	.	.	.	.	.	.	.	.	.	.	.	.	.	.	.	.	.	.	.	.	.	.	.
1	AP019286.1:394-1026 Klebsiella oxytoca MRY14-247 plasmid pMRY14-247KOX 2 DNA contig 13	G	G	G	G	T	C	G	A	A	T	T	T	A	A	C	A	T	C	A	A	G	C	A	T	A	A	A	A	G	C	C	A	A	G	A	A	A	A	A	T	G	C	G	A	T	C	A	C
2	AP024561.1:2955010-2955642 Escherichia coli NIPH17 0036 DNA complete genome	.	.	.	.	.	.	.	.	.	.	.	.	.	.	.	.	.	.	.	.	.	.	.	.	.	.	.	.	.	.	.	.	.	.	.	.	.	.	.	.	.	.	.	.	.	.	.	.
3	AP026789.1:150166-150798 Escherichia coli IPCEC42 plasmid pIPCEC42 1 DNA complete sequence	.	.	.	.	.	.	.	.	.	.	.	.	.	.	.	.	.	.	.	.	.	.	.	.	.	.	.	.	.	.	.	.	.	.	.	.	.	.	.	.	.	.	.	.	.	.	.	.
4	AP027265.1:6481-7113 Klebsiella pneumoniae TA8711 plasmid pTA8711-2 DNA complete sequence	.	.	.	.	.	.	.	.	.	.	.	.	.	.	.	.	.	.	.	.	.	.	.	.	.	.	.	.	.	.	.	.	.	.	.	.	.	.	.	.	.	.	.	.	.	.	.	.
5	AP029257.1:124921-125553 Klebsiella pneumoniae subsp. pneumoniae JBBGAAF 19 0043 plasmid pJBBGAAF19431 DNA complete sequence	.	.	.	.	.	.	.	.	.	.	.	.	.	.	.	.	.	.	.	.	.	.	.	.	.	.	.	.	.	.	.	.	.	.	.	.	.	.	.	.	.	.	.	.	.	.	.	.
6	CP031190.1:34106-34738 Salmonella enterica subsp. enterica serovar Indiana strain 222 plasmid unnamed1 complete sequence	.	.	.	.	.	.	.	.	.	.	.	.	.	.	.	.	.	.	.	.	.	.	.	.	.	.	.	.	.	.	.	.	.	.	.	.	.	.	.	.	.	.	.	.	.	.	.	.
7	CP032425.1:14333-14965 Escherichia coli strain SCEC020001 plasmid pOXA1 020001 complete sequence	.	.	.	.	.	.	.	.	.	.	.	.	.	.	.	.	.	.	.	.	.	.	.	.	.	.	.	.	.	.	.	.	.	.	.	.	.	.	.	.	.	.	.	.	.	.	.	.
8	CP034406.1:75429-76061 Klebsiella pneumoniae strain NH34 plasmid pNH34.1 complete sequence	.	.	.	.	.	.	.	.	.	.	.	.	.	.	.	.	.	.	.	.	.	.	.	.	.	.	.	.	.	.	.	.	.	.	.	.	.	.	.	.	.	.	.	.	.	.	.	.
9	CP039534.1:19016-19648 Klebsiella pneumoniae strain cre20 plasmid unnamed7 complete sequence	.	.	.	.	.	.	.	.	.	.	.	.	.	.	.	.	.	.	.	.	.	.	.	.	.	.	.	.	.	.	.	.	.	.	.	.	.	.	.	.	.	.	.	.	.	.	.	.
10	CP039534.1:85920-86552 Klebsiella pneumoniae strain cre20 plasmid unnamed7 complete sequence	.	.	.	.	.	.	.	.	.	.	.	.	.	.	.	.	.	.	.	.	.	.	.	.	.	.	.	.	.	.	.	.	.	.	.	.	.	.	.	.	.	.	.	.	.	.	.	.
11	CP039829.1:307026-307658 Klebsiella pneumoniae strain C2315 plasmid pC2315-2-NDM complete sequence	.	.	.	.	.	.	.	.	.	.	.	.	.	.	.	.	.	.	.	.	.	.	.	.	.	.	.	.	.	.	.	.	.	.	.	.	.	.	.	.	.	.	.	.	.	.	.	.
12	CP040398.1:6191-6823 Escherichia coli strain BA22372 plasmid pCTX-M-15 22372 complete sequence	.	.	.	.	.	.	.	.	.	.	.	.	.	.	.	.	.	.	.	.	.	.	.	.	.	.	.	.	.	.	.	.	.	.	.	.	.	.	.	.	.	.	.	.	.	.	.	.
13	CP047280.1:157501-158133 Citrobacter freundii strain N18-04128 plasmid pCf4128 complete sequence	.	.	.	.	.	.	.	.	.	.	.	.	.	.	.	.	.	.	.	.	.	.	.	.	.	.	.	.	.	.	.	.	.	.	.	.	.	.	.	.	.	.	.	.	.	.	.	.
14	CP047288.1:50392-51024 Proteus terrae subsp. cibarius strain G11 plasmid p152 complete sequence	.	.	.	.	.	.	.	.	.	.	.	.	.	.	.	.	.	.	.	.	.	.	.	.	.	.	.	.	.	.	.	.	.	.	.	.	.	.	.	.	.	.	.	.	.	.	.	.
15	CP048391.1:65382-66014 Klebsiella pneumoniae strain S01 plasmid pKPS01 p2 complete sequence	.	.	.	.	.	.	.	.	.	.	.	.	.	.	.	.	.	.	.	.	.	.	.	.	.	.	.	.	.	.	.	.	.	.	.	.	.	.	.	.	.	.	.	.	.	.	.	.
16	CP048606.1:5090704-5091336 Escherichia coli strain US32 chromosome complete genome	.	.	.	.	.	.	.	.	.	.	.	.	.	.	.	.	.	.	.	.	.	.	.	.	.	.	.	.	.	.	.	.	.	.	.	.	.	.	.	.	.	.	.	.	.	.	.	.
17	CP050205.1:6728558-6729190 Escherichia coli strain RH-048-CS chromosome	.	.	.	.	.	.	.	.	.	.	.	.	.	.	.	.	.	.	.	.	.	.	.	.	.	.	.	.	.	.	.	.	.	.	.	.	.	.	.	.	.	.	.	.	.	.	.	.
18	CP050681.1:78820-79452 Klebsiella variicola strain SHET-01 plasmid pNDM-IMP-1 complete sequence	.	.	.	.	.	.	.	.	.	.	.	.	.	.	.	.	.	.	.	.	.	.	.	.	.	.	.	.	.	.	.	.	.	.	.	.	.	.	.	.	.	.	.	.	.	.	.	.
19	CP050729.1:113126-113758 Salmonella enterica subsp. enterica serovar Typhimurium strain ST106 plasmid pST106-1 complete sequence	.	.	.	.	.	.	.	.	.	.	.	.	.	.	.	.	.	.	.	.	.	.	.	.	.	.	.	.	.	.	.	.	.	.	.	.	.	.	.	.	.	.	.	.	.	.	.	.
20	CP052177.1:1289742-1290374 Klebsiella pneumoniae strain F16KP0045 chromosome complete genome	.	.	.	.	.	.	.	.	.	.	.	.	.	.	.	.	.	.	.	.	.	.	.	.	.	.	.	.	.	.	.	.	.	.	.	.	.	.	.	.	.	.	.	.	.	.	.	.
21	CP052189.1:2279682-2280314 Klebsiella pneumoniae strain F16KP0019 chromosome complete genome	.	.	.	.	.	.	.	.	.	.	.	.	.	.	.	.	.	.	.	.	.	.	.	.	.	.	.	.	.	.	.	.	.	.	.	.	.	.	.	.	.	.	.	.	.	.	.	.
22	CP052276.1:91448-92080 Klebsiella pneumoniae strain E16KP0241 plasmid pE16KP0241-1 complete sequence	.	.	.	.	.	.	.	.	.	.	.	.	.	.	.	.	.	.	.	.	.	.	.	.	.	.	.	.	.	.	.	.	.	.	.	.	.	.	.	.	.	.	.	.	.	.	.	.
23	CP052356.1:684705-685337 Klebsiella pneumoniae strain D16KP0144 chromosome complete genome	.	.	.	.	.	.	.	.	.	.	.	.	.	.	.	.	.	.	.	.	.	.	.	.	.	.	.	.	.	.	.	.	.	.	.	.	.	.	.	.	.	.	.	.	.	.	.	.
24	CP053615.1:2492174-2492806 Proteus mirabilis strain MPE0734 chromosome complete genome	.	.	.	.	.	.	.	.	.	.	.	.	.	.	.	.	.	.	.	.	.	.	.	.	.	.	.	.	.	.	.	.	.	.	.	.	.	.	.	.	.	.	.	.	.	.	.	.
25	CP059131.1:67048-67680 Escherichia coli strain Ec55 plasmid pEc55 1 complete sequence	.	.	.	.	.	.	.	.	.	.	.	.	.	.	.	.	.	.	.	.	.	.	.	.	.	.	.	.	.	.	.	.	.	.	.	.	.	.	.	.	.	.	.	.	.	.	.	.
26	CP060441.1:3638305-3638937 Citrobacter cronae strain S175-1 chromosome complete genome	.	.	.	.	.	.	.	.	.	.	.	.	.	.	.	.	.	.	.	.	.	.	.	.	.	.	.	.	.	.	.	.	.	.	.	.	.	.	.	.	.	.	.	.	.	.	.	.
27	CP060886.1:14323-14955 Escherichia coli strain EC24 plasmid pEC24-2 complete sequence	.	.	.	.	.	.	.	.	.	.	.	.	.	.	.	.	.	.	.	.	.	.	.	.	.	.	.	.	.	.	.	.	.	.	.	.	.	.	.	.	.	.	.	.	.	.	.	.
28	CP061377.1:366068-366700 Pseudomonas aeruginosa strain HS17-127 plasmid pHS17-127 complete sequence	.	.	.	.	.	.	.	.	.	.	.	.	.	.	.	.	.	.	.	.	.	.	.	.	.	.	.	.	.	.	.	.	.	.	.	.	.	.	.	.	.	.	.	.	.	.	.	.
29	CP061495.1:140373-141005 Enterobacter hormaechei subsp. xiangfangensis strain GENC200 plasmid pGENC200 complete sequence	.	.	.	.	.	.	.	.	.	.	.	.	.	.	.	.	.	.	.	.	.	.	.	.	.	.	.	.	.	.	.	.	.	.	.	.	.	.	.	.	.	.	.	.	.	.	.	.
30	CP063440.1:3314962-3315594 Proteus mirabilis strain Yak 2019 chromosome complete genome	.	.	.	.	.	.	.	.	.	.	.	.	.	.	.	.	.	.	.	.	.	.	.	.	.	.	.	.	.	.	.	.	.	.	.	.	.	.	.	.	.	.	.	.	.	.	.	.
31	CP063914.1:46866-47498 Klebsiella pneumoniae strain BM336-2-1 plasmid pBM336-2-1 complete sequence	.	.	.	.	.	.	.	.	.	.	.	.	.	.	.	.	.	.	.	.	.	.	.	.	.	.	.	.	.	.	.	.	.	.	.	.	.	.	.	.	.	.	.	.	.	.	.	.
32	CP064672.1:189301-189933 Salmonella sp. SJTUF14146 chromosome complete genome	.	.	.	.	.	.	.	.	.	.	.	.	.	.	.	.	.	.	.	.	.	.	.	.	.	.	.	.	.	.	.	.	.	.	.	.	.	.	.	.	.	.	.	.	.	.	.	.
33	CP065164.1:168503-169135 Klebsiella variicola strain KPN029 plasmid unnamed2 complete sequence	.	.	.	.	.	.	.	.	.	.	.	.	.	.	.	.	.	.	.	.	.	.	.	.	.	.	.	.	.	.	.	.	.	.	.	.	.	.	.	.	.	.	.	.	.	.	.	.
34	CP067705.1:46232-46864 Klebsiella pneumoniae strain ARLG-4851 plasmid pC349 2 complete sequence	.	.	.	.	.	.	.	.	.	.	.	.	.	.	.	.	.	.	.	.	.	.	.	.	.	.	.	.	.	.	.	.	.	.	.	.	.	.	.	.	.	.	.	.	.	.	.	.
35	CP068445.1:283488-284120 Klebsiella quasipneumoniae strain SWMUF35 plasmid pA complete sequence	.	.	.	.	.	.	.	.	.	.	.	.	.	.	.	.	.	.	.	.	.	.	.	.	.	.	.	.	.	.	.	.	.	.	.	.	.	.	.	.	.	.	.	.	.	.	.	.
36	CP068905.1:54491-55123 Klebsiella pneumoniae strain RIVM C019523 plasmid pRIVM C019523 2 complete sequence	.	.	.	.	.	.	.	.	.	.	.	.	.	.	.	.	.	.	.	.	.	.	.	.	.	.	.	.	.	.	.	.	.	.	.	.	.	.	.	.	.	.	.	.	.	.	.	.
37	CP069590.1:2407-3039 Escherichia coli strain FDAARGOS 1266 plasmid unnamed1 complete sequence	.	.	.	.	.	.	.	.	.	.	.	.	.	.	.	.	.	.	.	.	.	.	.	.	.	.	.	.	.	.	.	.	.	.	.	.	.	.	.	.	.	.	.	.	.	.	.	.
38	CP070571.1:23166-23798 Proteus mirabilis strain PM52260 plasmid p52260 KPC complete sequence	.	.	.	.	.	.	.	.	.	.	.	.	.	.	.	.	.	.	.	.	.	.	.	.	.	.	.	.	.	.	.	.	.	.	.	.	.	.	.	.	.	.	.	.	.	.	.	.
39	CP082001.1:5189946-5190578 Klebsiella pneumoniae strain KP18-1 chromosome complete genome	.	.	.	.	.	.	.	.	.	.	.	.	.	.	.	.	.	.	.	.	.	.	.	.	.	.	.	.	.	.	.	.	.	.	.	.	.	.	.	.	.	.	.	.	.	.	.	.
40	CP082043.1:157760-158392 Klebsiella pneumoniae strain KP19-2196 plasmid pKP19-2196-1 complete sequence	.	.	.	.	.	.	.	.	.	.	.	.	.	.	.	.	.	.	.	.	.	.	.	.	.	.	.	.	.	.	.	.	.	.	.	.	.	.	.	.	.	.	.	.	.	.	.	.
41	CP083644.1:273907-274539 Enterobacter bugandensis strain FDAARGOS 1496 plasmid unnamed complete sequence	.	.	.	.	.	.	.	.	.	.	.	.	.	.	.	.	.	.	.	.	.	.	.	.	.	.	.	.	.	.	.	.	.	.	.	.	.	.	.	.	.	.	.	.	.	.	.	.
42	CP088861.1:54427-55059 Escherichia coli strain A16EC0305 plasmid pA16EC0305-1 complete sequence	.	.	.	.	.	.	.	.	.	.	.	.	.	.	.	.	.	.	.	.	.	.	.	.	.	.	.	.	.	.	.	.	.	.	.	.	.	.	.	.	.	.	.	.	.	.	.	.
43	CP089400.1:153240-153872 Klebsiella oxytoca strain Kox26 plasmid pKOX26 1 complete sequence	.	.	.	.	.	.	.	.	.	.	.	.	.	.	.	.	.	.	.	.	.	.	.	.	.	.	.	.	.	.	.	.	.	.	.	.	.	.	.	.	.	.	.	.	.	.	.	.
44	CP090267.1:4613071-4613703 Escherichia coli strain E-T70 chromosome complete genome	.	.	.	.	.	.	.	.	.	.	.	.	.	.	.	.	.	.	.	.	.	.	.	.	.	.	.	.	.	.	.	.	.	.	.	.	.	.	.	.	.	.	.	.	.	.	.	.
45	CP091541.1:117615-118247 Salmonella enterica subsp. enterica serovar Typhimurium strain S46L1 plasmid pMCR S46L1 complete sequence	.	.	.	.	.	.	.	.	.	.	.	.	.	.	.	.	.	.	.	.	.	.	.	.	.	.	.	.	.	.	.	.	.	.	.	.	.	.	.	.	.	.	.	.	.	.	.	.
46	CP093471.1:4210161-4210793 Klebsiella pneumoniae strain VA591 chromosome complete genome	.	.	.	.	.	.	.	.	.	.	.	.	.	.	.	.	.	.	.	.	.	.	.	.	.	.	.	.	.	.	.	.	.	.	.	.	.	.	.	.	.	.	.	.	.	.	.	.
47	CP097225.1:108635-109267 Klebsiella pneumoniae strain 11 plasmid p122.3 complete sequence	.	.	.	.	.	.	.	.	.	.	.	.	.	.	.	.	.	.	.	.	.	.	.	.	.	.	.	.	.	.	.	.	.	.	.	.	.	.	.	.	.	.	.	.	.	.	.	.
48	CP101041.1:94123-94755 Citrobacter meridianamericanus strain OT115 plasmid unnamed1 complete sequence	.	.	.	.	.	.	.	.	.	.	.	.	.	.	.	.	.	.	.	.	.	.	.	.	.	.	.	.	.	.	.	.	.	.	.	.	.	.	.	.	.	.	.	.	.	.	.	.
49	CP102215.1:2788394-2789026 Shigella flexneri strain 1489814 chromosome complete genome	.	.	.	.	.	.	.	.	.	.	.	.	.	.	.	.	.	.	.	.	.	.	.	.	.	.	.	.	.	.	.	.	.	.	.	.	.	.	.	.	.	.	.	.	.	.	.	.
50	CP103555.1:73152-73784 Klebsiella michiganensis strain 5088 plasmid pMB8590 1 complete sequence	.	.	.	.	.	.	.	.	.	.	.	.	.	.	.	.	.	.	.	.	.	.	.	.	.	.	.	.	.	.	.	.	.	.	.	.	.	.	.	.	.	.	.	.	.	.	.	.
51	CP103561.1:114039-114671 Klebsiella pneumoniae strain 5165 plasmid pMB8251 1 complete sequence	.	.	.	.	.	.	.	.	.	.	.	.	.	.	.	.	.	.	.	.	.	.	.	.	.	.	.	.	.	.	.	.	.	.	.	.	.	.	.	.	.	.	.	.	.	.	.	.
52	CP104956.1:47552-48184 Citrobacter portucalensis strain sc18412783 plasmid pCPsc18-2783-KPC2	.	.	.	.	.	.	.	.	.	.	.	.	.	.	.	.	.	.	.	.	.	.	.	.	.	.	.	.	.	.	.	.	.	.	.	.	.	.	.	.	.	.	.	.	.	.	.	.
53	CP106888.1:20385-21017 Klebsiella pneumoniae strain KPN PAT 001 plasmid unnamed2 complete sequence	.	.	.	.	.	.	.	.	.	.	.	.	.	.	.	.	.	.	.	.	.	.	.	.	.	.	.	.	.	.	.	.	.	.	.	.	.	.	.	.	.	.	.	.	.	.	.	.
54	CP114338.1:28391-29023 Escherichia coli strain 2022CK-00554 plasmid unnamed1 complete sequence	.	.	.	.	.	.	.	.	.	.	.	.	.	.	.	.	.	.	.	.	.	.	.	.	.	.	.	.	.	.	.	.	.	.	.	.	.	.	.	.	.	.	.	.	.	.	.	.
55	CP117050.1:14332-14964 Escherichia coli strain MLI106K4 plasmid p174 MLI106-4 complete sequence	.	.	.	.	.	.	.	.	.	.	.	.	.	.	.	.	.	.	.	.	.	.	.	.	.	.	.	.	.	.	.	.	.	.	.	.	.	.	.	.	.	.	.	.	.	.	.	.
56	CP120891.1:57012-57644 Klebsiella pneumoniae isolate GIMC1006:Kpn-102106 plasmid pKpn-102106-1	.	.	.	.	.	.	.	.	.	.	.	.	.	.	.	.	.	.	.	.	.	.	.	.	.	.	.	.	.	.	.	.	.	.	.	.	.	.	.	.	.	.	.	.	.	.	.	.
57	CP121140.1:59510-60142 Klebsiella pneumoniae strain UHD-4 PH plasmid pESBL-PH-4 complete sequence	.	.	.	.	.	.	.	.	.	.	.	.	.	.	.	.	.	.	.	.	.	.	.	.	.	.	.	.	.	.	.	.	.	.	.	.	.	.	.	.	.	.	.	.	.	.	.	.
58	CP121146.1:92763-93395 Klebsiella pneumoniae strain UHD-56 PH plasmid pESBL-PH-56 complete sequence	.	.	.	.	.	.	.	.	.	.	.	.	.	.	.	.	.	.	.	.	.	.	.	.	.	.	.	.	.	.	.	.	.	.	.	.	.	.	.	.	.	.	.	.	.	.	.	.
59	CP122381.1:4694873-4695505 Klebsiella pneumoniae subsp. pneumoniae strain KPN-68 chromosome complete genome	.	.	.	.	.	.	.	.	.	.	.	.	.	.	.	.	.	.	.	.	.	.	.	.	.	.	.	.	.	.	.	.	.	.	.	.	.	.	.	.	.	.	.	.	.	.	.	.
60	CP123197.1:3055017-3055649 Escherichia coli strain C-SRM-3 chromosome complete genome	.	.	.	.	.	.	.	.	.	.	.	.	.	.	.	.	.	.	.	.	.	.	.	.	.	.	.	.	.	.	.	.	.	.	.	.	.	.	.	.	.	.	.	.	.	.	.	.
61	CP124153.1:53405-54037 Klebsiella pneumoniae strain BL12456 plasmid Kp pBL12456 ESBL	.	.	.	.	.	.	.	.	.	.	.	.	.	.	.	.	.	.	.	.	.	.	.	.	.	.	.	.	.	.	.	.	.	.	.	.	.	.	.	.	.	.	.	.	.	.	.	.
62	CP125030.1:110903-111535 Escherichia coli strain KFS-D13 plasmid pKFS-D13 1 complete sequence	.	.	.	.	.	.	.	.	.	.	.	.	.	.	.	.	.	.	.	.	.	.	.	.	.	.	.	.	.	.	.	.	.	.	.	.	.	.	.	.	.	.	.	.	.	.	.	.
63	CP125176.1:158055-158687 Klebsiella pneumoniae strain 160 plasmid unnamed1 complete sequence	.	.	.	.	.	.	.	.	.	.	.	.	.	.	.	.	.	.	.	.	.	.	.	.	.	.	.	.	.	.	.	.	.	.	.	.	.	.	.	.	.	.	.	.	.	.	.	.
64	CP128774.1:18148-18780 Klebsiella pneumoniae strain CRE-015 plasmid pCRE-015 1 complete sequence	.	.	.	.	.	.	.	.	.	.	.	.	.	.	.	.	.	.	.	.	.	.	.	.	.	.	.	.	.	.	.	.	.	.	.	.	.	.	.	.	.	.	.	.	.	.	.	.
65	CP129242.1:40025-40657 Escherichia coli strain 1344 LBHALD plasmid p2 LBHALD complete sequence	.	.	.	.	.	.	.	.	.	.	.	.	.	.	.	.	.	.	.	.	.	.	.	.	.	.	.	.	.	.	.	.	.	.	.	.	.	.	.	.	.	.	.	.	.	.	.	.
66	CP132323.1:1921987-1922619 Morganella morganii strain 2022CK-00284 chromosome complete genome	.	.	.	.	.	.	.	.	.	.	.	.	.	.	.	.	.	.	.	.	.	.	.	.	.	.	.	.	.	.	.	.	.	.	.	.	.	.	.	.	.	.	.	.	.	.	.	.
67	CP132952.1:566976-567608 Escherichia coli strain RSM8751 chromosome	.	.	.	.	.	.	.	.	.	.	.	.	.	.	.	.	.	.	.	.	.	.	.	.	.	.	.	.	.	.	.	.	.	.	.	.	.	.	.	.	.	.	.	.	.	.	.	.
68	CP133211.1:15945-16577 Salmonella enterica strain ZZC1 plasmid pZZC1 complete sequence	.	.	.	.	.	.	.	.	.	.	.	.	.	.	.	.	.	.	.	.	.	.	.	.	.	.	.	.	.	.	.	.	.	.	.	.	.	.	.	.	.	.	.	.	.	.	.	.
69	CP137220.1:3286849-3287481 Proteus mirabilis strain PM23 chromosome complete genome	.	.	.	.	.	.	.	.	.	.	.	.	.	.	.	.	.	.	.	.	.	.	.	.	.	.	.	.	.	.	.	.	.	.	.	.	.	.	.	.	.	.	.	.	.	.	.	.
70	CP144366.1:154157-154789 Escherichia coli strain H106 plasmid pHu106-2 complete sequence	.	.	.	.	.	.	.	.	.	.	.	.	.	.	.	.	.	.	.	.	.	.	.	.	.	.	.	.	.	.	.	.	.	.	.	.	.	.	.	.	.	.	.	.	.	.	.	.
71	CP147069.1:3542024-3542656 Escherichia coli strain JKHS004 chromosome complete genome	.	.	.	.	.	.	.	.	.	.	.	.	.	.	.	.	.	.	.	.	.	.	.	.	.	.	.	.	.	.	.	.	.	.	.	.	.	.	.	.	.	.	.	.	.	.	.	.
72	CP158352.1:35830-36462 Escherichia coli strain 146 plasmid pMRSN146 p1 complete sequence	.	.	.	.	.	.	.	.	.	.	.	.	.	.	.	.	.	.	.	.	.	.	.	.	.	.	.	.	.	.	.	.	.	.	.	.	.	.	.	.	.	.	.	.	.	.	.	.
73	CP162950.1:118760-119392 Raoultella planticola strain CXW225 plasmid pCXW225 1 complete sequence	.	.	.	.	.	.	.	.	.	.	.	.	.	.	.	.	.	.	.	.	.	.	.	.	.	.	.	.	.	.	.	.	.	.	.	.	.	.	.	.	.	.	.	.	.	.	.	.
74	CP163545.1:13838-14470 Pseudomonas aeruginosa strain PAHT-1 plasmid pPAHT-1 complete sequence	.	.	.	.	.	.	.	.	.	.	.	.	.	.	.	.	.	.	.	.	.	.	.	.	.	.	.	.	.	.	.	.	.	.	.	.	.	.	.	.	.	.	.	.	.	.	.	.
75	LR822053.1:35200-35832 Citrobacter youngae isolate BB1468 genome assembly plasmid: pCY-OXA-1	.	.	.	.	.	.	.	.	.	.	.	.	.	.	.	.	.	.	.	.	.	.	.	.	.	.	.	.	.	.	.	.	.	.	.	.	.	.	.	.	.	.	.	.	.	.	.	.
76	LR890375.1:145707-146339 Klebsiella pneumoniae isolate INF250-sc-2280154 genome assembly plasmid: 2	.	.	.	.	.	.	.	.	.	.	.	.	.	.	.	.	.	.	.	.	.	.	.	.	.	.	.	.	.	.	.	.	.	.	.	.	.	.	.	.	.	.	.	.	.	.	.	.
77	LR890416.1:145704-146336 Klebsiella pneumoniae isolate INF313-sc-2280106 genome assembly plasmid: 2	.	.	.	.	.	.	.	.	.	.	.	.	.	.	.	.	.	.	.	.	.	.	.	.	.	.	.	.	.	.	.	.	.	.	.	.	.	.	.	.	.	.	.	.	.	.	.	.
78	MK192097.1:82106-82738 Klebsiella pneumoniae strain KP17-16 plasmid p17-16-CTX complete sequence	.	.	.	.	.	.	.	.	.	.	.	.	.	.	.	.	.	.	.	.	.	.	.	.	.	.	.	.	.	.	.	.	.	.	.	.	.	.	.	.	.	.	.	.	.	.	.	.
79	MK878894.2:15999-16631 Escherichia coli strain J53 plasmid pMG334 complete sequence	.	.	.	.	.	.	.	.	.	.	.	.	.	.	.	.	.	.	.	.	.	.	.	.	.	.	.	.	.	.	.	.	.	.	.	.	.	.	.	.	.	.	.	.	.	.	.	.
80	MW025965.1:153134-153766 Salmonella enterica strain 1-B7 plasmid p1-B7 complete sequence	.	.	.	.	.	.	.	.	.	.	.	.	.	.	.	.	.	.	.	.	.	.	.	.	.	.	.	.	.	.	.	.	.	.	.	.	.	.	.	.	.	.	.	.	.	.	.	.
81	MW192783.1:18355-18987 Enterobacter hormaechei subsp. steigerwaltii strain N20-00520 plasmid pN20520NDM complete sequence	.	.	.	.	.	.	.	.	.	.	.	.	.	.	.	.	.	.	.	.	.	.	.	.	.	.	.	.	.	.	.	.	.	.	.	.	.	.	.	.	.	.	.	.	.	.	.	.
82	MZ277865.1:99177-99809 Proteus mirabilis strain HBNNC12 integrating conjugative element ICEPmiChn-HBNNC12 mobile element complete sequence and peptide chain release factor 3 (prfC) gene complete cds	.	.	.	.	.	.	.	.	.	.	.	.	.	.	.	.	.	.	.	.	.	.	.	.	.	.	.	.	.	.	.	.	.	.	.	.	.	.	.	.	.	.	.	.	.	.	.	.
83	NG 064754.1:299-931 Proteus sp. VIITMP5 blaOXA gene for OXA-1 family class D beta-lactamase OXA-796 complete CDS	.	.	.	.	.	.	.	.	.	.	.	.	.	.	.	.	.	.	.	.	.	.	.	.	.	.	.	.	.	.	.	.	.	.	.	.	.	.	.	.	.	.	.	.	.	.	.	.
84	OM489428.1:20517-21149 Klebsiella pneumoniae strain 1203-2019 plasmid 1203 pKPN complete sequence	.	.	.	.	.	.	.	.	.	.	.	.	.	.	.	.	.	.	.	.	.	.	.	.	.	.	.	.	.	.	.	.	.	.	.	.	.	.	.	.	.	.	.	.	.	.	.	.
85	OM489432.1:116496-117128 Klebsiella pneumoniae strain 0213-2021 plasmid 0213 pKPN complete sequence	.	.	.	.	.	.	.	.	.	.	.	.	.	.	.	.	.	.	.	.	.	.	.	.	.	.	.	.	.	.	.	.	.	.	.	.	.	.	.	.	.	.	.	.	.	.	.	.
86	OM517175.1:995-1627 Escherichia coli class I integron aminoglycoside adenyltransferase (aadA1) and beta-lactamase OXA-1 (blaOXA-1) genes complete cds	.	.	.	.	.	.	.	.	.	.	.	.	.	.	.	.	.	.	.	.	.	.	.	.	.	.	.	.	.	.	.	.	.	.	.	.	.	.	.	.	.	.	.	.	.	.	.	.
87	OP290545.1:922-1554 Salmonella enterica subsp. enterica serovar Typhimurium strain LS002 plasmid pNDM5 LS002 complete sequence	.	.	.	.	.	.	.	.	.	.	.	.	.	.	.	.	.	.	.	.	.	.	.	.	.	.	.	.	.	.	.	.	.	.	.	.	.	.	.	.	.	.	.	.	.	.	.	.
88	OP378652.1:151027-151659 Klebsiella pneumoniae strain KLP00161 plasmid pKLP00161 2 complete sequence	.	.	.	.	.	.	.	.	.	.	.	.	.	.	.	.	.	.	.	.	.	.	.	.	.	.	.	.	.	.	.	.	.	.	.	.	.	.	.	.	.	.	.	.	.	.	.	.
89	OW849013.1:79031-79663 Klebsiella pneumoniae isolate 392 genome assembly plasmid: P2	.	.	.	.	.	.	.	.	.	.	.	.	.	.	.	.	.	.	.	.	.	.	.	.	.	.	.	.	.	.	.	.	.	.	.	.	.	.	.	.	.	.	.	.	.	.	.	.
90	OW849272.1:14328-14960 Klebsiella pneumoniae isolate 15 genome assembly plasmid: P1	.	.	.	.	.	.	.	.	.	.	.	.	.	.	.	.	.	.	.	.	.	.	.	.	.	.	.	.	.	.	.	.	.	.	.	.	.	.	.	.	.	.	.	.	.	.	.	.
91	OW968048.1:35673-36305 Klebsiella pneumoniae isolate 11 genome assembly plasmid: P1	.	.	.	.	.	.	.	.	.	.	.	.	.	.	.	.	.	.	.	.	.	.	.	.	.	.	.	.	.	.	.	.	.	.	.	.	.	.	.	.	.	.	.	.	.	.	.	.
92	OW968121.1:150636-151268 Klebsiella pneumoniae isolate 307 genome assembly plasmid: P1	.	.	.	.	.	.	.	.	.	.	.	.	.	.	.	.	.	.	.	.	.	.	.	.	.	.	.	.	.	.	.	.	.	.	.	.	.	.	.	.	.	.	.	.	.	.	.	.
93	OW968134.1:5694-6326 Klebsiella pneumoniae isolate 11 genome assembly plasmid: P1	.	.	.	.	.	.	.	.	.	.	.	.	.	.	.	.	.	.	.	.	.	.	.	.	.	.	.	.	.	.	.	.	.	.	.	.	.	.	.	.	.	.	.	.	.	.	.	.
94	OZ111313.1:26288-26920 Klebsiella pneumoniae strain Zagreb034 genome assembly plasmid: 4	.	.	.	.	.	.	.	.	.	.	.	.	.	.	.	.	.	.	.	.	.	.	.	.	.	.	.	.	.	.	.	.	.	.	.	.	.	.	.	.	.	.	.	.	.	.	.	.
95	OZ111360.1:102926-103558 Klebsiella pneumoniae strain Zagreb017 genome assembly plasmid: 2	.	.	.	.	.	.	.	.	.	.	.	.	.	.	.	.	.	.	.	.	.	.	.	.	.	.	.	.	.	.	.	.	.	.	.	.	.	.	.	.	.	.	.	.	.	.	.	.
96	OZ111492.1:85669-86301 Klebsiella pneumoniae strain Zagreb007 genome assembly plasmid: 2	.	.	.	.	.	.	.	.	.	.	.	.	.	.	.	.	.	.	.	.	.	.	.	.	.	.	.	.	.	.	.	.	.	.	.	.	.	.	.	.	.	.	.	.	.	.	.	.
97	OZ111503.1:85669-86301 Klebsiella pneumoniae strain Zagreb020 genome assembly plasmid: 2	.	.	.	.	.	.	.	.	.	.	.	.	.	.	.	.	.	.	.	.	.	.	.	.	.	.	.	.	.	.	.	.	.	.	.	.	.	.	.	.	.	.	.	.	.	.	.	.
98	PP320298.1:164684-165316 Citrobacter freundii strain 29A20CPO008 plasmid p29A20008 B OXA complete sequence	.	.	.	.	.	.	.	.	.	.	.	.	.	.	.	.	.	.	.	.	.	.	.	.	.	.	.	.	.	.	.	.	.	.	.	.	.	.	.	.	.	.	.	.	.	.	.	.
99	PP852731.1:110788-111420 Salmonella enterica subsp. enterica serovar Typhimurium plasmid pYY-2016-057-2 complete sequence	.	.	.	.	.	.	.	.	.	.	.	.	.	.	.	.	.	.	.	.	.	.	.	.	.	.	.	.	.	.	.	.	.	.	.	.	.	.	.	.	.	.	.	.	.	.	.	.
100	PQ066911.1:45531-46163 Escherichia coli strain WVB4e5 plasmid pIncF complete sequence	.	.	.	.	.	.	.	.	.	.	.	.	.	.	.	.	.	.	.	.	.	.	.	.	.	.	.	.	.	.	.	.	.	.	.	.	.	.	.	.	.	.	.	.	.	.	.	.
101	PQ066912.1:48877-49509 Escherichia coli strain S7232 plasmid pIncF complete sequence	.	.	.	.	.	.	.	.	.	.	.	.	.	.	.	.	.	.	.	.	.	.	.	.	.	.	.	.	.	.	.	.	.	.	.	.	.	.	.	.	.	.	.	.	.	.	.	.
1	AP019286.1:394-1026 Klebsiella oxytoca MRY14-247 plasmid pMRY14-247KOX 2 DNA contig 13	T	A	A	[633]
2	AP024561.1:2955010-2955642 Escherichia coli NIPH17 0036 DNA complete genome	.	.	.	[633]
3	AP026789.1:150166-150798 Escherichia coli IPCEC42 plasmid pIPCEC42 1 DNA complete sequence	.	.	.	[633]
4	AP027265.1:6481-7113 Klebsiella pneumoniae TA8711 plasmid pTA8711-2 DNA complete sequence	.	.	.	[633]
5	AP029257.1:124921-125553 Klebsiella pneumoniae subsp. pneumoniae JBBGAAF 19 0043 plasmid pJBBGAAF19431 DNA complete sequence	.	.	.	[633]
6	CP031190.1:34106-34738 Salmonella enterica subsp. enterica serovar Indiana strain 222 plasmid unnamed1 complete sequence	.	.	.	[633]
7	CP032425.1:14333-14965 Escherichia coli strain SCEC020001 plasmid pOXA1 020001 complete sequence	.	.	.	[633]
8	CP034406.1:75429-76061 Klebsiella pneumoniae strain NH34 plasmid pNH34.1 complete sequence	.	.	.	[633]
9	CP039534.1:19016-19648 Klebsiella pneumoniae strain cre20 plasmid unnamed7 complete sequence	.	.	.	[633]
10	CP039534.1:85920-86552 Klebsiella pneumoniae strain cre20 plasmid unnamed7 complete sequence	.	.	.	[633]
11	CP039829.1:307026-307658 Klebsiella pneumoniae strain C2315 plasmid pC2315-2-NDM complete sequence	.	.	.	[633]
12	CP040398.1:6191-6823 Escherichia coli strain BA22372 plasmid pCTX-M-15 22372 complete sequence	.	.	.	[633]
13	CP047280.1:157501-158133 Citrobacter freundii strain N18-04128 plasmid pCf4128 complete sequence	.	.	.	[633]
14	CP047288.1:50392-51024 Proteus terrae subsp. cibarius strain G11 plasmid p152 complete sequence	.	.	.	[633]
15	CP048391.1:65382-66014 Klebsiella pneumoniae strain S01 plasmid pKPS01 p2 complete sequence	.	.	.	[633]
16	CP048606.1:5090704-5091336 Escherichia coli strain US32 chromosome complete genome	.	.	.	[633]
17	CP050205.1:6728558-6729190 Escherichia coli strain RH-048-CS chromosome	.	.	.	[633]
18	CP050681.1:78820-79452 Klebsiella variicola strain SHET-01 plasmid pNDM-IMP-1 complete sequence	.	.	.	[633]
19	CP050729.1:113126-113758 Salmonella enterica subsp. enterica serovar Typhimurium strain ST106 plasmid pST106-1 complete sequence	.	.	.	[633]
20	CP052177.1:1289742-1290374 Klebsiella pneumoniae strain F16KP0045 chromosome complete genome	.	.	.	[633]
21	CP052189.1:2279682-2280314 Klebsiella pneumoniae strain F16KP0019 chromosome complete genome	.	.	.	[633]
22	CP052276.1:91448-92080 Klebsiella pneumoniae strain E16KP0241 plasmid pE16KP0241-1 complete sequence	.	.	.	[633]
23	CP052356.1:684705-685337 Klebsiella pneumoniae strain D16KP0144 chromosome complete genome	.	.	.	[633]
24	CP053615.1:2492174-2492806 Proteus mirabilis strain MPE0734 chromosome complete genome	.	.	.	[633]
25	CP059131.1:67048-67680 Escherichia coli strain Ec55 plasmid pEc55 1 complete sequence	.	.	.	[633]
26	CP060441.1:3638305-3638937 Citrobacter cronae strain S175-1 chromosome complete genome	.	.	.	[633]
27	CP060886.1:14323-14955 Escherichia coli strain EC24 plasmid pEC24-2 complete sequence	.	.	.	[633]
28	CP061377.1:366068-366700 Pseudomonas aeruginosa strain HS17-127 plasmid pHS17-127 complete sequence	.	.	.	[633]
29	CP061495.1:140373-141005 Enterobacter hormaechei subsp. xiangfangensis strain GENC200 plasmid pGENC200 complete sequence	.	.	.	[633]
30	CP063440.1:3314962-3315594 Proteus mirabilis strain Yak 2019 chromosome complete genome	.	.	.	[633]
31	CP063914.1:46866-47498 Klebsiella pneumoniae strain BM336-2-1 plasmid pBM336-2-1 complete sequence	.	.	.	[633]
32	CP064672.1:189301-189933 Salmonella sp. SJTUF14146 chromosome complete genome	.	.	.	[633]
33	CP065164.1:168503-169135 Klebsiella variicola strain KPN029 plasmid unnamed2 complete sequence	.	.	.	[633]
34	CP067705.1:46232-46864 Klebsiella pneumoniae strain ARLG-4851 plasmid pC349 2 complete sequence	.	.	.	[633]
35	CP068445.1:283488-284120 Klebsiella quasipneumoniae strain SWMUF35 plasmid pA complete sequence	.	.	.	[633]
36	CP068905.1:54491-55123 Klebsiella pneumoniae strain RIVM C019523 plasmid pRIVM C019523 2 complete sequence	.	.	.	[633]
37	CP069590.1:2407-3039 Escherichia coli strain FDAARGOS 1266 plasmid unnamed1 complete sequence	.	.	.	[633]
38	CP070571.1:23166-23798 Proteus mirabilis strain PM52260 plasmid p52260 KPC complete sequence	.	.	.	[633]
39	CP082001.1:5189946-5190578 Klebsiella pneumoniae strain KP18-1 chromosome complete genome	.	.	.	[633]
40	CP082043.1:157760-158392 Klebsiella pneumoniae strain KP19-2196 plasmid pKP19-2196-1 complete sequence	.	.	.	[633]
41	CP083644.1:273907-274539 Enterobacter bugandensis strain FDAARGOS 1496 plasmid unnamed complete sequence	.	.	.	[633]
42	CP088861.1:54427-55059 Escherichia coli strain A16EC0305 plasmid pA16EC0305-1 complete sequence	.	.	.	[633]
43	CP089400.1:153240-153872 Klebsiella oxytoca strain Kox26 plasmid pKOX26 1 complete sequence	.	.	.	[633]
44	CP090267.1:4613071-4613703 Escherichia coli strain E-T70 chromosome complete genome	.	.	.	[633]
45	CP091541.1:117615-118247 Salmonella enterica subsp. enterica serovar Typhimurium strain S46L1 plasmid pMCR S46L1 complete sequence	.	.	.	[633]
46	CP093471.1:4210161-4210793 Klebsiella pneumoniae strain VA591 chromosome complete genome	.	.	.	[633]
47	CP097225.1:108635-109267 Klebsiella pneumoniae strain 11 plasmid p122.3 complete sequence	.	.	.	[633]
48	CP101041.1:94123-94755 Citrobacter meridianamericanus strain OT115 plasmid unnamed1 complete sequence	.	.	.	[633]
49	CP102215.1:2788394-2789026 Shigella flexneri strain 1489814 chromosome complete genome	.	.	.	[633]
50	CP103555.1:73152-73784 Klebsiella michiganensis strain 5088 plasmid pMB8590 1 complete sequence	.	.	.	[633]
51	CP103561.1:114039-114671 Klebsiella pneumoniae strain 5165 plasmid pMB8251 1 complete sequence	.	.	.	[633]
52	CP104956.1:47552-48184 Citrobacter portucalensis strain sc18412783 plasmid pCPsc18-2783-KPC2	.	.	.	[633]
53	CP106888.1:20385-21017 Klebsiella pneumoniae strain KPN PAT 001 plasmid unnamed2 complete sequence	.	.	.	[633]
54	CP114338.1:28391-29023 Escherichia coli strain 2022CK-00554 plasmid unnamed1 complete sequence	.	.	.	[633]
55	CP117050.1:14332-14964 Escherichia coli strain MLI106K4 plasmid p174 MLI106-4 complete sequence	.	.	.	[633]
56	CP120891.1:57012-57644 Klebsiella pneumoniae isolate GIMC1006:Kpn-102106 plasmid pKpn-102106-1	.	.	.	[633]
57	CP121140.1:59510-60142 Klebsiella pneumoniae strain UHD-4 PH plasmid pESBL-PH-4 complete sequence	.	.	.	[633]
58	CP121146.1:92763-93395 Klebsiella pneumoniae strain UHD-56 PH plasmid pESBL-PH-56 complete sequence	.	.	.	[633]
59	CP122381.1:4694873-4695505 Klebsiella pneumoniae subsp. pneumoniae strain KPN-68 chromosome complete genome	.	.	.	[633]
60	CP123197.1:3055017-3055649 Escherichia coli strain C-SRM-3 chromosome complete genome	.	.	.	[633]
61	CP124153.1:53405-54037 Klebsiella pneumoniae strain BL12456 plasmid Kp pBL12456 ESBL	.	.	.	[633]
62	CP125030.1:110903-111535 Escherichia coli strain KFS-D13 plasmid pKFS-D13 1 complete sequence	.	.	.	[633]
63	CP125176.1:158055-158687 Klebsiella pneumoniae strain 160 plasmid unnamed1 complete sequence	.	.	.	[633]
64	CP128774.1:18148-18780 Klebsiella pneumoniae strain CRE-015 plasmid pCRE-015 1 complete sequence	.	.	.	[633]
65	CP129242.1:40025-40657 Escherichia coli strain 1344 LBHALD plasmid p2 LBHALD complete sequence	.	.	.	[633]
66	CP132323.1:1921987-1922619 Morganella morganii strain 2022CK-00284 chromosome complete genome	.	.	.	[633]
67	CP132952.1:566976-567608 Escherichia coli strain RSM8751 chromosome	.	.	.	[633]
68	CP133211.1:15945-16577 Salmonella enterica strain ZZC1 plasmid pZZC1 complete sequence	.	.	.	[633]
69	CP137220.1:3286849-3287481 Proteus mirabilis strain PM23 chromosome complete genome	.	.	.	[633]
70	CP144366.1:154157-154789 Escherichia coli strain H106 plasmid pHu106-2 complete sequence	.	.	.	[633]
71	CP147069.1:3542024-3542656 Escherichia coli strain JKHS004 chromosome complete genome	.	.	.	[633]
72	CP158352.1:35830-36462 Escherichia coli strain 146 plasmid pMRSN146 p1 complete sequence	.	.	.	[633]
73	CP162950.1:118760-119392 Raoultella planticola strain CXW225 plasmid pCXW225 1 complete sequence	.	.	.	[633]
74	CP163545.1:13838-14470 Pseudomonas aeruginosa strain PAHT-1 plasmid pPAHT-1 complete sequence	.	.	.	[633]
75	LR822053.1:35200-35832 Citrobacter youngae isolate BB1468 genome assembly plasmid: pCY-OXA-1	.	.	.	[633]
76	LR890375.1:145707-146339 Klebsiella pneumoniae isolate INF250-sc-2280154 genome assembly plasmid: 2	.	.	.	[633]
77	LR890416.1:145704-146336 Klebsiella pneumoniae isolate INF313-sc-2280106 genome assembly plasmid: 2	.	.	.	[633]
78	MK192097.1:82106-82738 Klebsiella pneumoniae strain KP17-16 plasmid p17-16-CTX complete sequence	.	.	.	[633]
79	MK878894.2:15999-16631 Escherichia coli strain J53 plasmid pMG334 complete sequence	.	.	.	[633]
80	MW025965.1:153134-153766 Salmonella enterica strain 1-B7 plasmid p1-B7 complete sequence	.	.	.	[633]
81	MW192783.1:18355-18987 Enterobacter hormaechei subsp. steigerwaltii strain N20-00520 plasmid pN20520NDM complete sequence	.	.	.	[633]
82	MZ277865.1:99177-99809 Proteus mirabilis strain HBNNC12 integrating conjugative element ICEPmiChn-HBNNC12 mobile element complete sequence and peptide chain release factor 3 (prfC) gene complete cds	.	.	.	[633]
83	NG 064754.1:299-931 Proteus sp. VIITMP5 blaOXA gene for OXA-1 family class D beta-lactamase OXA-796 complete CDS	.	.	.	[633]
84	OM489428.1:20517-21149 Klebsiella pneumoniae strain 1203-2019 plasmid 1203 pKPN complete sequence	.	.	.	[633]
85	OM489432.1:116496-117128 Klebsiella pneumoniae strain 0213-2021 plasmid 0213 pKPN complete sequence	.	.	.	[633]
86	OM517175.1:995-1627 Escherichia coli class I integron aminoglycoside adenyltransferase (aadA1) and beta-lactamase OXA-1 (blaOXA-1) genes complete cds	.	.	.	[633]
87	OP290545.1:922-1554 Salmonella enterica subsp. enterica serovar Typhimurium strain LS002 plasmid pNDM5 LS002 complete sequence	.	.	.	[633]
88	OP378652.1:151027-151659 Klebsiella pneumoniae strain KLP00161 plasmid pKLP00161 2 complete sequence	.	.	.	[633]
89	OW849013.1:79031-79663 Klebsiella pneumoniae isolate 392 genome assembly plasmid: P2	.	.	.	[633]
90	OW849272.1:14328-14960 Klebsiella pneumoniae isolate 15 genome assembly plasmid: P1	.	.	.	[633]
91	OW968048.1:35673-36305 Klebsiella pneumoniae isolate 11 genome assembly plasmid: P1	.	.	.	[633]
92	OW968121.1:150636-151268 Klebsiella pneumoniae isolate 307 genome assembly plasmid: P1	.	.	.	[633]
93	OW968134.1:5694-6326 Klebsiella pneumoniae isolate 11 genome assembly plasmid: P1	.	.	.	[633]
94	OZ111313.1:26288-26920 Klebsiella pneumoniae strain Zagreb034 genome assembly plasmid: 4	.	.	.	[633]
95	OZ111360.1:102926-103558 Klebsiella pneumoniae strain Zagreb017 genome assembly plasmid: 2	.	.	.	[633]
96	OZ111492.1:85669-86301 Klebsiella pneumoniae strain Zagreb007 genome assembly plasmid: 2	.	.	.	[633]
97	OZ111503.1:85669-86301 Klebsiella pneumoniae strain Zagreb020 genome assembly plasmid: 2	.	.	.	[633]
98	PP320298.1:164684-165316 Citrobacter freundii strain 29A20CPO008 plasmid p29A20008 B OXA complete sequence	.	.	.	[633]
99	PP852731.1:110788-111420 Salmonella enterica subsp. enterica serovar Typhimurium plasmid pYY-2016-057-2 complete sequence	.	.	.	[633]
100	PQ066911.1:45531-46163 Escherichia coli strain WVB4e5 plasmid pIncF complete sequence	.	.	.	[633]
101	PQ066912.1:48877-49509 Escherichia coli strain S7232 plasmid pIncF complete sequence	.	.	.	[633]
[truncated: 23 more columns]

## Sheet: Info
Title
Format
DataType	Nucleotide
101
Number Sites	633
Identical	.
Missing	?
Indel	-
