# Supplementary material for: Ultrasensitive CRISPR/Cas12a-Based System for Detection of BlaOXA-1 Gene in Antibiotic-Resistant Microorganisms
Source: Curr Issues Mol Biol. 2025 Mar 29;47(4):238. doi: 10.3390/cimb47040238 (PMC12026237; doi:10.3390/cimb47040238)
Supplement: Supplementary file 1 [file cimb-47-00238-s001.zip › Table S3.xlsx]

## Sheet: Лист1
Table S3. A list of regions of the blaOXA-1 antibiotic resistance gene was compiled with a theoretically calculated specificity score.
#	Position	Strand	Sequence	PAM	Specificity score	crRNA Name
1	13	-1	GTGTATGATTGCTGTTCCAG	TTTG	100
2	54	-1	TTGCGAAACCCAAACAACAG	TTTC	99.8835618
3	63	-1	GGTTATTTCTTGCGAAACCC	TTTG	100	crRNA_blaOXA-1_63
4	64	-1	GGGTTATTTCTTGCGAAACC	TTTT	100
5	65	-1	TGGGTTATTTCTTGCGAAAC	TTTT	100
6	66	-1	TTGGGTTATTTCTTGCGAAA	TTTT	100
7	72	1	CTGTTGTTTGGGTTTCGCAA	TTTT	100
8	73	1	TGTTGTTTGGGTTTCGCAAG	TTTC	100
9	76	-1	ATCCAATTTTTTGGGTTATT	TTTA	100
10	80	-1	TTTAATCCAATTTTTTGGGT	TTTA	100
11	81	-1	ATTTAATCCAATTTTTTGGG	TTTT	100
12	82	1	GGTTTCGCAAGAAATAACCC	TTTG	100
13	88	1	GCAAGAAATAACCCAAAAAA	TTTC	99.9011395
14	98	-1	AGATAATTCTTGATTTTATT	TTTG	100
15	115	-1	CATAATCAAAATCTTTGAGA	TTTC	100
16	137	-1	TCTCCAGAGAAGTCTTGATT	TTTA	99.8684241
17	141	-1	TTTATCTCCAGAGAAGTCTT	TTTC	100
18	145	-1	TTTCTTTATCTCCAGAGAAG	TTTC	100
19	146	1	GATTATGGAAATCAAGACTT	TTTT	100
20	147	1	ATTATGGAAATCAAGACTTC	TTTG	100
21	174	-1	GAGCCATGCTTCTGTTAATC	TTTC	100
22	184	-1	AGCTACTTTCGAGCCATGCT	TTTA	100
23	185	-1	AAGCTACTTTCGAGCCATGC	TTTT	100	crRNA_blaOXA-1_185
24	186	-1	TAAGCTACTTTCGAGCCATG	TTTT	100
25	204	-1	TTCTTCTGGTGAAATTTTTA	TTTG	100
26	221	-1	CGCAGGAATTGAATTTGTTC	TTTA	100	crRNA_blaOXA-1_221
27	222	-1	ACGCAGGAATTGAATTTGTT	TTTT	100
28	232	1	ACCAGAAGAACAAATTCAAT	TTTC	99.8893483
29	248	-1	ACTGGGAGATTGTGATTAAT	TTTA	100
30	249	-1	AACTGGGAGATTGTGATTAA	TTTT	100
31	250	-1	TAACTGGGAGATTGTGATTA	TTTT	100
32	264	-1	TATGGCTGAGTTTTTAACTG	TTTC	100
33	265	-1	CTATGGCTGAGTTTTTAACT	TTTT	100
