# Supplementary material for: Ultrasensitive CRISPR/Cas12a-Based System for Detection of BlaOXA-1 Gene in Antibiotic-Resistant Microorganisms
Source: Curr Issues Mol Biol. 2025 Mar 29;47(4):238. doi: 10.3390/cimb47040238 (PMC12026237; doi:10.3390/cimb47040238)
Supplement: Supplementary file 1 [file cimb-47-00238-s001.zip › Table S5.xlsx]

## Sheet: Лист1
Table S5. Tukey's multiple comparisons test of S/N ratios of developed CRISPR/Cas12a assay with different crRNAs.
Assay Timepoint	Samples Compared	Significance Summary	Adjusted P Value
5 min	crRNA_blaOXA-1_63 vs. crRNA_blaOXA-1_185	ns	0.8882
	crRNA_blaOXA-1_63 vs. crRNA_blaOXA-1_221	ns	0.9189
	crRNA_blaOXA-1_185 vs. crRNA_blaOXA-1_221	ns	0.6717
10 min	crRNA_blaOXA-1_63 vs. crRNA_blaOXA-1_185	ns	0.3514
	crRNA_blaOXA-1_63 vs. crRNA_blaOXA-1_221	***	0.0003
	crRNA_blaOXA-1_185 vs. crRNA_blaOXA-1_221	****	<0,0001
15 min	crRNA_blaOXA-1_63 vs. crRNA_blaOXA-1_185	*	0.0429
	crRNA_blaOXA-1_63 vs. crRNA_blaOXA-1_221	****	<0,0001
	crRNA_blaOXA-1_185 vs. crRNA_blaOXA-1_221	****	<0,0001
30 min	crRNA_blaOXA-1_63 vs. crRNA_blaOXA-1_185	****	<0,0001
	crRNA_blaOXA-1_63 vs. crRNA_blaOXA-1_221	****	<0,0001
	crRNA_blaOXA-1_185 vs. crRNA_blaOXA-1_221	****	<0,0001
ns p > 0.05 * p ≤ 0.05 ** p ≤ 0.01 *** p ≤ 0.001 **** p ≤ 0.0001
