# Supplementary material for: Ultrasensitive CRISPR/Cas12a-Based System for Detection of BlaOXA-1 Gene in Antibiotic-Resistant Microorganisms
Source: Curr Issues Mol Biol. 2025 Mar 29;47(4):238. doi: 10.3390/cimb47040238 (PMC12026237; doi:10.3390/cimb47040238)
Supplement: Supplementary file 1 [file cimb-47-00238-s001.zip › Table S6.xlsx]

## Sheet: Лист1
Table S6. Tukey's multiple comparisons test of fluorescent signals generated from hydrolysis of fluorescence reporter molecules tested in developed CRISPR/Cas12a assay with different fluorescent reporter molecules.
Assay Timepoint	Samples Compared	Significance Summary	Adjusted P Value
5 min	ssDNA-FQ reporter vs. 8C FQ-reporter	ns	0.6072
	ssDNA-FQ reporter vs. TTATT-5C	ns	0.483
	ssDNA-FQ reporter vs. Stem-loop #10T	ns	0.9385
	8C FQ-reporter vs. TTATT-5C	ns	0.997
	8C FQ-reporter vs. Stem-loop #10T	ns	0.9102
	TTATT-5C vs. Stem-loop #10T	ns	0.822
10 min	ssDNA-FQ reporter vs. 8C FQ-reporter	**	0.0051
	ssDNA-FQ reporter vs. TTATT-5C	**	0.0014
	ssDNA-FQ reporter vs. Stem-loop #10T	ns	0.3594
	8C FQ-reporter vs. TTATT-5C	ns	0.9669
	8C FQ-reporter vs. Stem-loop #10T	ns	0.2189
	TTATT-5C vs. Stem-loop #10T	ns	0.0906
15 min	ssDNA-FQ reporter vs. 8C FQ-reporter	****	<0,0001
	ssDNA-FQ reporter vs. TTATT-5C	****	<0,0001
	ssDNA-FQ reporter vs. Stem-loop #10T	*	0.0399
	8C FQ-reporter vs. TTATT-5C	ns	0.93
	8C FQ-reporter vs. Stem-loop #10T	**	0.0097
	TTATT-5C vs. Stem-loop #10T	**	0.0019
30 min	ssDNA-FQ reporter vs. 8C FQ-reporter	****	<0,0001
	ssDNA-FQ reporter vs. TTATT-5C	****	<0,0001
	ssDNA-FQ reporter vs. Stem-loop #10T	****	<0,0001
	8C FQ-reporter vs. TTATT-5C	ns	0.9718
	8C FQ-reporter vs. Stem-loop #10T	****	<0,0001
	TTATT-5C vs. Stem-loop #10T	****	<0,0001
ns p > 0.05 * p ≤ 0.05 ** p ≤ 0.01 *** p ≤ 0.001 **** p ≤ 0.0001
