# Supplementary material for: Ultrasensitive CRISPR/Cas12a-Based System for Detection of BlaOXA-1 Gene in Antibiotic-Resistant Microorganisms
Source: Curr Issues Mol Biol. 2025 Mar 29;47(4):238. doi: 10.3390/cimb47040238 (PMC12026237; doi:10.3390/cimb47040238)
Supplement: Supplementary file 1 [file cimb-47-00238-s001.zip › Table S7.xlsx]

## Sheet: Лист1
Table S7. Tukey's multiple comparisons test of S/N ratios of developed CRISPR/Cas12a assay with different fluorescent reporter molecules.
Assay Timepoint	Samples Compared	Significance Summary	Adjusted P Value
5 min	ssDNA-FQ reporter vs. 8C FQ-reporter	ns	0.2493
	ssDNA-FQ reporter vs. TTATT-5C	**	0.0082
	ssDNA-FQ reporter vs. Stem-loop #10T	ns	0.7537
	8C FQ-reporter vs. TTATT-5C	ns	0.419
	8C FQ-reporter vs. Stem-loop #10T	ns	0.8032
	TTATT-5C vs. Stem-loop #10T	ns	0.0867
10 min	ssDNA-FQ reporter vs. 8C FQ-reporter	****	<0,0001
	ssDNA-FQ reporter vs. TTATT-5C	****	<0,0001
	ssDNA-FQ reporter vs. Stem-loop #10T	ns	0.303
	8C FQ-reporter vs. TTATT-5C	**	0.0014
	8C FQ-reporter vs. Stem-loop #10T	****	<0,0001
	TTATT-5C vs. Stem-loop #10T	***	0.0002
15 min	ssDNA-FQ reporter vs. 8C FQ-reporter	***	0.0004
	ssDNA-FQ reporter vs. TTATT-5C	****	<0,0001
	ssDNA-FQ reporter vs. Stem-loop #10T	ns	0.0994
	8C FQ-reporter vs. TTATT-5C	****	<0,0001
	8C FQ-reporter vs. Stem-loop #10T	ns	0.1461
	TTATT-5C vs. Stem-loop #10T	****	<0,0001
30 min	ssDNA-FQ reporter vs. 8C FQ-reporter	****	<0,0001
	ssDNA-FQ reporter vs. TTATT-5C	****	<0,0001
	ssDNA-FQ reporter vs. Stem-loop #10T	****	<0,0001
	8C FQ-reporter vs. TTATT-5C	**	0.0072
	8C FQ-reporter vs. Stem-loop #10T	ns	0.1848
	TTATT-5C vs. Stem-loop #10T	ns	0.4875
ns p > 0.05 * p ≤ 0.05 ** p ≤ 0.01 *** p ≤ 0.001 **** p ≤ 0.0001
