# Supplementary material for: Ultrasensitive CRISPR/Cas12a-Based System for Detection of BlaOXA-1 Gene in Antibiotic-Resistant Microorganisms
Source: Curr Issues Mol Biol. 2025 Mar 29;47(4):238. doi: 10.3390/cimb47040238 (PMC12026237; doi:10.3390/cimb47040238)
Supplement: Supplementary file 1 [file cimb-47-00238-s001.zip › Table S8.xlsx]

## Sheet: Лист1
Table S8. Šídák's multiple comparisons test of fluorescent signals generated from hydrolysis of fluorescence reporter molecules tested in developed CRISPR/Cas12a assay with different Cas12 reaction buffers.
Buffer Type	Samples Compared	Significance Summary	Adjusted P Value
Common Cas12 reaction buffer	ssDNA-FQ reporter vs. TTATT-5C	*	0.0162
	ssDNA-FQ reporter vs. 8C FQ-reporter	ns	0.0865
	ssDNA-FQ reporter vs. Stem-loop #10T	ns	0.9155
	TTATT-5C vs. 8C FQ-reporter	ns	0.9648
	TTATT-5C vs. Stem-loop #10T	ns	0.1215
	8C FQ-reporter vs. Stem-loop #10T	ns	0.4743
HOLMES Buffer 1	ssDNA-FQ reporter vs. TTATT-5C	*	0.0362
	ssDNA-FQ reporter vs. 8C FQ-reporter	ns	0.1347
	ssDNA-FQ reporter vs. Stem-loop #10T	****	<0,0001
	TTATT-5C vs. 8C FQ-reporter	***	0.0002
	TTATT-5C vs. Stem-loop #10T	****	<0,0001
	8C FQ-reporter vs. Stem-loop #10T	***	0.0002
ns p > 0.05 * p ≤ 0.05 ** p ≤ 0.01 *** p ≤ 0.001 **** p ≤ 0.0001
